# Supplementary material for: Gene expression analysis of glioblastomas identifies the major molecular basis for the prognostic benefit of younger age
Source: BMC Med Genomics. 2008 Oct 21;1:52. doi: 10.1186/1755-8794-1-52 (PMC2596165; doi:10.1186/1755-8794-1-52)
Supplement: Additional file 1 — Tumour sample clinical covariates meta-data. e.g. Time of survival (days), sex, and age where available. [file 1755-8794-1-52-S1.xls]

## Sheet: home_sheet(N=267)
names	TTS	STATUS (A=0/D=1)	AGE	AGE (4 39, 5 40)	encode HC	HC	GRP (2 yes 1A, 3 no 1A)	Grade (6 III, 7 IV)	SET(0=UCLA,1=UCLA2,2=MDA,3=UCSF,4=DUKE, 5=SCHECK, 6=NUTT,7=MISCHEL,8=SHAI))	platform	sex	Histo	Chemo Before Sample Taken	Radiation Before Sample Taken	Temodar Before Sample Taken
GBM 658	3353	ALIVE	48	5	1	1A	2	7	1	U133A	M	GBM		YES
GBM 938	2994	DECEASED	29	4	1	1A	2	7	0	U133A	M	GBM	YES	YES
GBM 1038	2387	ALIVE	40	5	1	1A	2	7	0	U133A	F	GBM
MDA_UCSF_4788	2254	DECEASED	45	5	1	1A	2	7	2	U133A	M	GBM
GBM 1478	2228	ALIVE	44	5	1	1A	2	7	0	U133A	M	GBM
GBM 1481	2222	ALIVE	78	5	3	1A	2	7	1	U133A	F	GBM	YES	YES
GBM 1516	2171	ALIVE	41	5	3	1A	2	7	0	U133A	F	GBM
GBM 1656	2101	ALIVE	53	5	1	1A	2	7	0	U133A	M	GBM
MDA_UCSF_4747	1939	ALIVE	22	4	1	1A	2	7	2	U133A	F	GBM
GBM 834	1865	DECEASED	23	4	1	1A	2	7	1	U133P2	F	GBM	YES	YES	YES
Brain_NG_2	1644	ALIVE	NA	NA	1	1A	2	7	6	U95Av2	NA	GBM
MDA_UCSF_3747	1470	DECEASED	38	4	1	1A	2	7	3	U133A	M	GBM
MDA_UCSF_3758	1421	DECEASED	34	4	1	1A	2	7	3	U133A	M	GBM
Brain_NG_1	1375	DECEASED	NA	NA	1	1A	2	7	6	U95Av2	NA	GBM
Brain_NG_9	1354	ALIVE	NA	NA	1	1A	2	7	6	U95Av2	NA	GBM
GBM 2371	1249	ALIVE	44	5	1	1A	2	7	1	U133A	M	GBM
GBM 751	1215	DECEASED	55	5	1	1A	2	7	1	U133A	F	GBM
RS_176	1215	DECEASED	55	5	2	1A	2	7	8	U95Av2	F	GBM
Brain_NG_14	1162	DECEASED	NA	NA	1	1A	2	7	6	U95Av2	NA	GBM
GBM 1039	1110	DECEASED	30	4	1	1A	2	7	1	U133A	M	GBM
GBM 2166	1098	DECEASED	39	4	1	1A	2	7	0	U133A	F	GBM
MDA_UCSF_3901	1050	DECEASED	36	4	1	1A	2	7	3	U133A	F	GBM
MDA_UCSF_9907	1022	ALIVE	25	4	1	1A	2	7	2	U133A	M	GBM
MDA_UCSF_3744	917	DECEASED	60	5	3	1A	2	7	3	U133A	M	GBM
MDA_UCSF_3905	875	DECEASED	54	5	1	1A	2	7	3	U133A	M	GBM
GBM 2029	812	DECEASED	42	5	1	1A	2	7	0	U133A	F	GBM	YES	YES	YES
GBM 00ICR	728	DECEASED	39	4	1	1A	2	7	5	U133A	M	GBM
GBM 2079	721	ALIVE	64	5	1	1A	2	7	0	U133A	M	GBM
MDA_UCSF_3786	679	DECEASED	54	5	1	1A	2	7	3	U133A	M	GBM
MDA_UCSF_3774	679	DECEASED	48	5	1	1A	2	7	3	U133A	M	GBM
Brain_CG_4	670	DECEASED	NA	NA	2	1A	2	7	6	U95Av2	NA	GBM
Brain_CG_7	630	ALIVE	NA	NA	1	1A	2	7	6	U95Av2	NA	GBM
GBM 1671	622	DECEASED	70	5	3	1A	2	7	1	U133A	F	GBM
GBM 00QP	621	DECEASED	63	5	1	1A	2	7	5	U133A	F	GBM
GBM 00AX	619	DECEASED	39	4	1	1A	2	7	5	U133A	M	GBM
GBM 00DJR	599	DECEASED	43	5	1	1A	2	7	5	U133A	F	GBM
PM_125	557	DECEASED	68	5	1	1A	2	7	7	U95Av2	M	GBM
MDA_UCSF_3832	539	DECEASED	47	5	3	1A	2	7	3	U133A	M	GBM
Brain_NG_11	519	DECEASED	NA	NA	1	1A	2	7	6	U95Av2	NA	GBM
GBM 706	506	DECEASED	54	5	3	1A	2	7	0	U133A	M	GBM	YES
GBM 1673	452	DECEASED	55	5	1	1A	2	7	1	U133P2	M	GBM
GBM 3471	448	DECEASED	48	5	1	1A	2	7	1	U133P2	F	GBM	YES	YES	YES
GBM 1825	447	DECEASED	61	5	1	1A	2	7	1	U133A	M	GBM
Brain_CG_10	408	DECEASED	NA	NA	1	1A	2	7	6	U95Av2	NA	GBM
GBM 2402	396	DECEASED	52	5	1	1A	2	7	1	U133P2	F	GBM
MDA_UCSF_3833	392	DECEASED	48	5	3	1A	2	7	3	U133A	F	GBM
GBM 1905	389	DECEASED	75	5	1	1A	2	7	0	U133A	M	GBM
MDA_UCSF_4785	371	DECEASED	54	5	1	1A	2	7	2	U133A	M	GBM
MDA_UCSF_4787	371	DECEASED	54	5	3	1A	2	7	2	U133A	M	GBM
MDA_UCSF_4126	371	DECEASED	39	4	3	1A	2	7	3	U133A	M	GBM
MDA_UCSF_3782	364	DECEASED	76	5	3	1A	2	7	3	U133A	M	GBM
TB_686	364	DECEASED	50	5	3	1A	2	7	4	U133A	M	GBM
GBM 00PA	362	DECEASED	60	5	1	1A	2	7	5	U133A	F	GBM
GBM 3184	355	DECEASED	58	5	1	1A	2	7	1	U133P2	M	GBM
RS_416	354	DECEASED	29	4	1	1A	2	7	8	U95Av2	M	GBM
GBM 1489	338	DECEASED	55	5	1	1A	2	7	1	U133A	M	GBM	YES	YES	YES
GBM 585	299	DECEASED	63	5	1	1A	2	7	0	U133A	F	GBM
GBM 839	286	DECEASED	82	5	1	1A	2	7	0	U133A	M	GBM
GBM 1463	265	DECEASED	35	4	1	1A	2	7	0	U133A	M	GBM	YES	YES	YES
MDA_UCSF_3749	238	DECEASED	49	5	1	1A	2	7	3	U133A	M	GBM
GBM 1342	224	DECEASED	54	5	1	1A	2	7	0	U133A	M	GBM	YES	YES
GBM 00BP	222	DECEASED	81	5	1	1A	2	7	5	U133A	F	GBM
Brain_CG_9	219	DECEASED	NA	NA	1	1A	2	7	6	U95Av2	NA	GBM
Brain_CG_13	213	DECEASED	NA	NA	1	1A	2	7	6	U95Av2	NA	GBM
GBM 824	207	DECEASED	50	5	1	1A	2	7	0	U133A	F	GBM
GBM 1796	203	DECEASED	42	5	1	1A	2	7	1	U133A	M	GBM	YES
GBM 628	153	DECEASED	76	5	3	1A	2	7	1	U133A	M	GBM	YES	YES
TB_115	147	DECEASED	67	5	1	1A	2	7	4	U133A	F	GBM
RS_432	126	DECEASED	31	4	1	1A	2	7	8	U95Av2	M	GBM
GBM 800	107	DECEASED	42	5	1	1A	2	7	1	U133P2	M	GBM	YES	YES
GBM 1423	96	DECEASED	54	5	1	1A	2	7	0	U133A	F	GBM
GBM 2158	95	DECEASED	62	5	1	1A	2	7	0	U133A	F	GBM	YES	YES	YES
GBM 954	66	DECEASED	55	5	1	1A	2	7	1	U133P2	M	GBM		YES
GBM 995	56	DECEASED	76	5	1	1A	2	7	0	U133A	F	GBM
GBM 681	49	DECEASED	55	5	1	1A	2	7	1	U133A	M	GBM		YES
GBM 746	43	DECEASED	52	5	1	1A	2	7	0	U133A	M	GBM
MDA_UCSF_4129	21	DECEASED	50	5	1	1A	2	7	3	U133A	M	GBM
MDA_UCSF_3826	1694	ALIVE	57	5	2	2A	3	7	3	U133A	M	GBM
MDA_UCSF_3754	1666	DECEASED	55	5	2	2A	3	7	3	U133A	M	GBM
GBM 00ME	1644	DECEASED	49	5	2	2A	3	7	5	U133A	M	GBM
MDA_UCSF_4753	1015	ALIVE	24	4	2	2A	3	7	2	U133A	M	GBM
Brain_NG_7	992	ALIVE	NA	NA	2	2A	3	7	6	U95Av2	NA	GBM
GBM 1745	780	DECEASED	42	5	2	2A	3	7	0	U133A	F	GBM
Brain_CG_5	729	ALIVE	NA	NA	2	2A	3	7	6	U95Av2	NA	GBM
GBM 1675	683	DECEASED	61	5	2	2A	3	7	0	U133A	M	GBM
MDA_UCSF_3825	665	DECEASED	40	5	2	2A	3	7	3	U133A	M	GBM
TB_1522	591	DECEASED	54	5	2	2A	3	7	4	U133A	M	GBM
GBM 00KY	586	DECEASED	40	5	4	2A	3	7	5	U133A	F	GBM
MDA_UCSF_3907	553	DECEASED	58	5	2	2A	3	7	3	U133A	F	GBM
MDA_UCSF_4782	511	DECEASED	49	5	2	2A	3	7	2	U133A	F	GBM
GBM 00MO	506	DECEASED	33	4	2	2A	3	7	5	U133A	F	GBM
GBM 00MF	494	DECEASED	47	5	4	2A	3	7	5	U133A	M	GBM
MDA_UCSF_4128	490	DECEASED	57	5	2	2A	3	7	3	U133A	M	GBM
MDA_UCSF_3748	490	DECEASED	45	5	2	2A	3	7	3	U133A	M	GBM
MDA_UCSF_4097	434	DECEASED	57	5	2	2A	3	7	3	U133A	M	GBM
MDA_UCSF_3757	434	DECEASED	54	5	4	2A	3	7	3	U133A	M	GBM
MDA_UCSF_3900	434	DECEASED	53	5	2	2A	3	7	3	U133A	F	GBM
GBM 1388	414	DECEASED	34	4	2	2A	3	7	1	U133A	M	GBM	YES	YES
MDA_UCSF_4127	399	DECEASED	72	5	2	2A	3	7	3	U133A	M	GBM
MDA_UCSF_3897	399	DECEASED	55	5	2	2A	3	7	3	U133A	M	GBM
RS_80	367	DECEASED	47	5	2	2A	3	7	8	U95Av2	M	GBM
MDA_UCSF_4094	357	DECEASED	32	4	2	2A	3	7	3	U133A	F	GBM
Brain_CG_12	323	DECEASED	NA	NA	2	2A	3	7	6	U95Av2	NA	GBM
GBM 1354	313	DECEASED	42	5	2	2A	3	7	0	U133A	M	GBM
GBM 00KN	308	DECEASED	54	5	2	2A	3	7	5	U133A	F	GBM
GBM 3199	298	DECEASED	33	4	4	2A	3	7	1	U133P2	F	GBM
GBM 00LK	295	DECEASED	64	5	2	2A	3	7	5	U133A	F	GBM
MDA_UCSF_4125	287	DECEASED	30	4	2	2A	3	7	3	U133A	F	GBM
GBM 1900	279	DECEASED	45	5	4	2A	3	7	0	U133A	F	GBM
MDA_UCSF_3906	273	DECEASED	32	4	2	2A	3	7	3	U133A	F	GBM
TB_1015	271	DECEASED	68	5	2	2A	3	7	4	U133A	M	GBM
GBM 2434	263	DECEASED	77	5	2	2A	3	7	1	U133A	M	GBM
TB_564	241	DECEASED	57	5	2	2A	3	7	4	U133A	M	GBM
MDA_UCSF_3834	224	DECEASED	54	5	2	2A	3	7	3	U133A	M	GBM
MDA_UCSF_3827	224	DECEASED	51	5	2	2A	3	7	3	U133A	F	GBM
TB_383	207	DECEASED	67	5	2	2A	3	7	4	U133A	M	GBM
GBM 2098	203	DECEASED	65	5	2	2A	3	7	0	U133A	M	GBM
GBM 00XP	192	DECEASED	49	5	2	2A	3	7	5	U133A	F	GBM
GBM 712	188	DECEASED	49	5	4	2A	3	7	0	U133A	M	GBM
TB_959	184	DECEASED	60	5	4	2A	3	7	4	U133A	F	GBM
Brain_NG_5	177	DECEASED	NA	NA	2	2A	3	7	6	U95Av2	NA	GBM
Brain_NG_13	157	DECEASED	NA	NA	2	2A	3	7	6	U95Av2	NA	GBM
GBM 1022	126	DECEASED	31	4	2	2A	3	7	0	U133A	M	GBM	YES	YES	YES
MDA_UCSF_3836	112	DECEASED	34	4	2	2A	3	7	3	U133A	F	GBM
TB_906	109	DECEASED	57	5	2	2A	3	7	4	U133A	M	GBM
GBM 660	107	DECEASED	75	5	2	2A	3	7	0	U133A	F	GBM
Brain_NG_6	103	DECEASED	NA	NA	2	2A	3	7	6	U95Av2	NA	GBM
GBM 932	98	DECEASED	18	4	2	2A	3	7	0	U133A	F	GBM	YES	YES	YES
GBM 00JS	79	DECEASED	69	5	2	2A	3	7	5	U133A	F	GBM
GBM 1735	73	DECEASED	53	5	2	2A	3	7	1	U133A	F	GBM		YES
GBM 3094	72	DECEASED	53	5	2	2A	3	7	1	U133P2	M	GBM		YES
GBM 1495	71	DECEASED	82	5	2	2A	3	7	0	U133A	F	GBM
GBM 1414	64	DECEASED	69	5	2	2A	3	7	0	U133A	F	GBM
RS_16	56	DECEASED	44	5	2	2A	3	7	8	U95Av2	M	GBM
PM_68	39	DECEASED	66	5	2	2A	3	7	7	U95Av2	M	GBM
Brain_CG_6	21	DECEASED	NA	NA	2	2A	3	7	6	U95Av2	NA	GBM
GBM 1835	13	DECEASED	56	5	2	2A	3	7	1	U133P2	M	GBM	YES	YES	YES
GBM 00BU	10	DECEASED	69	5	4	2A	3	7	5	U133A	M	GBM
MDA_UCSF_3746	2191	DECEASED	43	5	3	2B	3	7	3	U133A	M	GBM
MDA_UCSF_3756	2177	DECEASED	50	5	3	2B	3	7	3	U133A	M	GBM
TB_711	1696	DECEASED	71	5	3	2B	3	7	4	U133A	M	GBM
MDA_UCSF_3745	1652	DECEASED	48	5	3	2B	3	7	3	U133A	F	GBM
GBM 2036	1473	ALIVE	46	5	3	2B	3	7	1	U133A	F	GBM
MDA_UCSF_3753	1267	DECEASED	57	5	3	2B	3	7	3	U133A	M	GBM
RS_202	1099	DECEASED	60	5	3	2B	3	7	8	U95Av2	F	GBM
GBM 1043	1089	DECEASED	23	4	3	2B	3	7	0	U133A	F	GBM
MDA_UCSF_3903	1078	ALIVE	48	5	3	2B	3	7	3	U133A	M	GBM
MDA_UCSF_3830	917	DECEASED	68	5	3	2B	3	7	3	U133A	F	GBM
GBM 1798	870	DECEASED	47	5	3	2B	3	7	0	U133A	F	GBM
RS_188	785	DECEASED	43	5	3	2B	3	7	8	U95Av2	M	GBM
GBM 1817	763	DECEASED	56	5	3	2B	3	7	1	U133A	F	GBM
MDA_UCSF_3899	742	DECEASED	49	5	3	2B	3	7	3	U133A	M	GBM
TB_943	731	DECEASED	56	5	3	2B	3	7	4	U133A	M	GBM
GBM 0092987	691	DECEASED	45	5	3	2B	3	7	5	U133A	F	GBM
GBM 1876	689	DECEASED	19	4	3	2B	3	7	1	U133P2	F	GBM	YES	YES	YES
GBM 2015	663	DECEASED	78	5	3	2B	3	7	0	U133A	M	GBM
TB_69	646	DECEASED	58	5	3	2B	3	7	4	U133A	F	GBM
GBM 2013	625	DECEASED	70	5	3	2B	3	7	0	U133A	F	GBM
GBM 00FM	622	DECEASED	55	5	3	2B	3	7	5	U133A	M	GBM
TB_1143	606	DECEASED	61	5	3	2B	3	7	4	U133A	F	GBM
TB_1166	600	DECEASED	66	5	3	2B	3	7	4	U133A	F	GBM
TB_156	591	DECEASED	57	5	3	2B	3	7	4	U133A	M	GBM
TB_883	583	DECEASED	70	5	3	2B	3	7	4	U133A	M	GBM
GBM 00DT	561	DECEASED	56	5	3	2B	3	7	5	U133A	M	GBM
GBM 673	553	DECEASED	41	5	3	2B	3	7	1	U133A	M	GBM		YES
Brain_CG_3	501	DECEASED	NA	NA	3	2B	3	7	6	U95Av2	NA	GBM
TB_917	488	DECEASED	55	5	3	2B	3	7	4	U133A	M	GBM
GBM 3792	458	ALIVE	51	5	3	2B	3	7	1	U133P2	M	GBM	YES	YES	YES
MDA_UCSF_4122	455	DECEASED	72	5	3	2B	3	7	3	U133A	F	GBM
RS_203	422	DECEASED	46	5	3	2B	3	7	8	U95Av2	M	GBM
GBM 976	418	DECEASED	43	5	3	2B	3	7	0	U133A	F	GBM
MDA_UCSF_3759	413	DECEASED	49	5	3	2B	3	7	3	U133A	M	GBM
MDA_UCSF_3779	413	DECEASED	41	5	3	2B	3	7	3	U133A	M	GBM
RS_46	412	DECEASED	75	5	3	2B	3	7	8	U95Av2	F	GBM
GBM 00KE	408	DECEASED	43	5	3	2B	3	7	5	U133A	M	GBM
Brain_NG_3	406	DECEASED	NA	NA	3	2B	3	7	6	U95Av2	NA	GBM
GBM 2819	406	DECEASED	45	5	3	2B	3	7	1	U133A	M	GBM	YES	YES	YES
GBM 608	380	DECEASED	69	5	3	2B	3	7	1	U133A	F	GBM		YES
GBM 2456	376	DECEASED	59	5	3	2B	3	7	1	U133A	M	GBM
Brain_NG_12	368	DECEASED	NA	NA	3	2B	3	7	6	U95Av2	NA	GBM
GBM 00TIR	365	DECEASED	54	5	3	2B	3	7	5	U133A	M	GBM
GBM 00EM	359	DECEASED	56	5	3	2B	3	7	5	U133A	M	GBM
GBM 1507	358	DECEASED	46	5	3	2B	3	7	1	U133A	M	GBM
RS_502	350	DECEASED	72	5	3	2B	3	7	8	U95Av2	M	GBM
GBM 648	335	DECEASED	46	5	3	2B	3	7	1	U133P2	M	GBM		YES
GBM 2149	334	DECEASED	46	5	3	2B	3	7	1	U133A	M	GBM
GBM 1902	325	DECEASED	56	5	3	2B	3	7	0	U133A	F	GBM
GBM 00IA	322	DECEASED	68	5	3	2B	3	7	5	U133A	M	GBM
GBM 00EX	313	DECEASED	58	5	3	2B	3	7	5	U133A	M	GBM
RS_10	302	DECEASED	63	5	3	2B	3	7	8	U95Av2	F	GBM
GBM 3521	299	DECEASED	68	5	3	2B	3	7	1	U133P2	M	GBM
GBM 3549	296	DECEASED	68	5	3	2B	3	7	1	U133P2	M	GBM
GBM 1398	293	DECEASED	49	5	3	2B	3	7	0	U133A	F	GBM
RS_476	293	DECEASED	49	5	3	2B	3	7	8	U95Av2	F	GBM
TB_987	290	DECEASED	63	5	3	2B	3	7	4	U133A	M	GBM
TB_1129	290	DECEASED	59	5	3	2B	3	7	4	U133A	M	GBM
RS_263	286	DECEASED	82	5	3	2B	3	7	8	U95Av2	M	GBM
Brain_CG_2	281	DECEASED	NA	NA	3	2B	3	7	6	U95Av2	NA	GBM
Brain_NG_10	276	DECEASED	NA	NA	3	2B	3	7	6	U95Av2	NA	GBM
Brain_CG_8	263	DECEASED	NA	NA	3	2B	3	7	6	U95Av2	NA	GBM
TB_192	263	DECEASED	76	5	3	2B	3	7	4	U133A	M	GBM
Brain_CG_11	242	DECEASED	NA	NA	3	2B	3	7	6	U95Av2	NA	GBM
GBM 2017	237	DECEASED	60	5	3	2B	3	7	0	U133A	M	GBM	YES	YES	YES
TB_1288	233	DECEASED	58	5	3	2B	3	7	4	U133A	F	GBM
MDA_UCSF_3775	231	DECEASED	44	5	3	2B	3	7	3	U133A	M	GBM
MDA_UCSF_3895	231	DECEASED	34	4	3	2B	3	7	3	U133A	M	GBM
MDA_UCSF_3776	224	DECEASED	59	5	3	2B	3	7	3	U133A	M	GBM
GBM 2117	219	DECEASED	46	5	3	2B	3	7	1	U133A	M	GBM
GBM 1725	211	DECEASED	60	5	3	2B	3	7	1	U133A	F	GBM	YES	YES	YES
GBM 00BR	209	DECEASED	85	5	4	2B	3	7	5	U133A	F	GBM
GBM 604	185	DECEASED	66	5	3	2B	3	7	0	U133A	M	GBM
RS_268	185	DECEASED	64	5	3	2B	3	7	8	U95Av2	M	GBM
GBM 931	182	DECEASED	58	5	3	2B	3	7	0	U133A	F	GBM
GBM 00MN	181	DECEASED	46	5	3	2B	3	7	5	U133A	M	GBM
GBM 1782	181	DECEASED	40	5	3	2B	3	7	1	U133A	M	GBM	YES	YES
GBM 1696	172	DECEASED	40	5	3	2B	3	7	1	U133A	M	GBM	YES	YES	YES
GBM 1469	153	DECEASED	56	5	3	2B	3	7	0	U133A	M	GBM
GBM 1659	123	DECEASED	58	5	3	2B	3	7	1	U133A	M	GBM
GBM 00IM	118	DECEASED	59	5	3	2B	3	7	5	U133A	F	GBM
GBM 1310	117	DECEASED	46	5	3	2B	3	7	1	U133P2	M	GBM	YES	YES	YES
GBM 2444	110	DECEASED	59	5	3	2B	3	7	1	U133P2	M	GBM	YES	YES	YES
Brain_CG_14	97	DECEASED	NA	NA	3	2B	3	7	6	U95Av2	NA	GBM
GBM 00MW	95	DECEASED	71	5	3	2B	3	7	5	U133A	F	GBM
GBM 1032	90	DECEASED	34	4	3	2B	3	7	0	U133A	F	GBM	YES	YES
GBM 3091	88	DECEASED	82	5	3	2B	3	7	1	U133P2	F	GBM
RS_367	86	DECEASED	52	5	2	2B	3	7	8	U95Av2	M	GBM
MDA_UCSF_3910	84	DECEASED	43	5	3	2B	3	7	3	U133A	F	GBM
GBM 749	53	DECEASED	40	5	3	2B	3	7	0	U133A	M	GBM	YES	YES
GBM 2480	52	DECEASED	48	5	3	2B	3	7	1	U133P2	M	GBM	YES	YES	YES
TB_999	47	DECEASED	76	5	3	2B	3	7	4	U133A	M	GBM
Brain_NG_8	41	DECEASED	NA	NA	3	2B	3	7	6	U95Av2	NA	GBM
TB_1271	41	DECEASED	66	5	3	2B	3	7	4	U133A	M	GBM
TB_1170	40	DECEASED	58	5	3	2B	3	7	4	U133A	M	GBM
GBM 2057	38	DECEASED	71	5	3	2B	3	7	1	U133P2	M	GBM	YES	YES	YES
GBM 00LO	37	DECEASED	86	5	3	2B	3	7	5	U133A	M	GBM
GBM 2151	29	DECEASED	60	5	3	2B	3	7	1	U133P2	M	GBM	YES	YES	YES
GBM 2073	18	DECEASED	55	5	3	2B	3	7	1	U133P2	M	GBM
GBM 597	7	DECEASED	35	4	3	2B	3	7	0	U133A	M	GBM
GBM 923	2703	DECEASED	31	4	4	promes	3	7	1	U133P2	F	GBM	YES	YES	YES
MDA_UCSF_3781	1470	ALIVE	43	5	4	promes	3	7	3	U133A	F	GBM
TB_70	923	DECEASED	53	5	4	promes	3	7	4	U133A	F	GBM
TB_1005	858	DECEASED	57	5	4	promes	3	7	4	U133A	F	GBM
MDA_UCSF_3839	777	DECEASED	48	5	4	promes	3	7	3	U133A	M	GBM
TB_956	710	DECEASED	58	5	4	promes	3	7	4	U133A	M	GBM
TB_1091	710	DECEASED	53	5	4	promes	3	7	4	U133A	M	GBM
MDA_UCSF_4102	637	DECEASED	68	5	4	promes	3	7	3	U133A	F	GBM
GBM 1823	596	DECEASED	47	5	4	promes	3	7	1	U133A	M	GBM
GBM 1667	588	DECEASED	44	5	4	promes	3	7	0	U133A	M	GBM
TB_966	579	DECEASED	66	5	4	promes	3	7	4	U133A	M	GBM
TB_1297	559	DECEASED	72	5	3	promes	3	7	4	U133A	F	GBM
RS_429	538	DECEASED	42	5	2	promes	3	7	8	U95Av2	M	GBM
RS_65	416	DECEASED	56	5	2	promes	3	7	8	U95Av2	M	GBM
MDA_UCSF_3778	385	DECEASED	82	5	4	promes	3	7	3	U133A	M	GBM
GBM 00EJ	360	DECEASED	56	5	4	promes	3	7	5	U133A	M	GBM
GBM 697	356	DECEASED	61	5	4	promes	3	7	0	U133A	F	GBM
Brain_CG_1	308	DECEASED	NA	NA	2	promes	3	7	6	U95Av2	NA	GBM
Brain_NG_4	308	DECEASED	NA	NA	2	promes	3	7	6	U95Av2	NA	GBM
GBM 863	234	DECEASED	53	5	4	promes	3	7	1	U133P2	M	GBM	YES	YES	YES
TB_1079	218	DECEASED	79	5	4	promes	3	7	4	U133A	F	GBM
RS_110	214	DECEASED	69	5	2	promes	3	7	8	U95Av2	M	GBM
GBM 00IW	144	DECEASED	59	5	4	promes	3	7	5	U133A	M	GBM
GBM 00IN	141	DECEASED	70	5	4	promes	3	7	5	U133A	M	GBM
GBM 953	129	DECEASED	49	5	4	promes	3	7	1	U133P2	F	GBM	YES
TB_1406	115	DECEASED	75	5	4	promes	3	7	4	U133A	F	GBM
RS_85	112	DECEASED	75	5	2	promes	3	7	8	U95Av2	M	GBM
GBM 1473	96	DECEASED	36	4	4	promes	3	7	1	U133P2	F	GBM	YES	YES	YES
GBM 1744	63	DECEASED	49	5	4	promes	3	7	1	U133P2	M	GBM

## Sheet: set_distribution
names	TTS	STATUS (A=0/D=1)	AGE	AGE (4 39, 5 40)	encode HC	HC	GRP (2 yes 1A, 3 no 1A)	Grade (6 III, 7 IV)	SET(0=UCLA,1=UCLA2,2=MDA,3=UCSF,4=DUKE, 5=SCHECK, 6=NUTT,7=MISCHEL,8=SHAI))	platform	sex	Histo	Chemo Before Sample Taken	Radiation Before Sample Taken	Temodar Before Sample Taken
GBM 1038	2387	ALIVE	40	5	1	1A	2	7	0	U133A	F	GBM
GBM 1342	224	DECEASED	54	5	1	1A	2	7	0	U133A	M	GBM	YES	YES
GBM 1423	96	DECEASED	54	5	1	1A	2	7	0	U133A	F	GBM
GBM 1463	265	DECEASED	35	4	1	1A	2	7	0	U133A	M	GBM	YES	YES	YES
GBM 1478	2228	ALIVE	44	5	1	1A	2	7	0	U133A	M	GBM
GBM 1656	2101	ALIVE	53	5	1	1A	2	7	0	U133A	M	GBM
GBM 1905	389	DECEASED	75	5	1	1A	2	7	0	U133A	M	GBM
GBM 2029	812	DECEASED	42	5	1	1A	2	7	0	U133A	F	GBM	YES	YES	YES
GBM 2079	721	ALIVE	64	5	1	1A	2	7	0	U133A	M	GBM
GBM 2158	95	DECEASED	62	5	1	1A	2	7	0	U133A	F	GBM	YES	YES	YES
GBM 2166	1098	DECEASED	39	4	1	1A	2	7	0	U133A	F	GBM
GBM 585	299	DECEASED	63	5	1	1A	2	7	0	U133A	F	GBM
GBM 746	43	DECEASED	52	5	1	1A	2	7	0	U133A	M	GBM
GBM 824	207	DECEASED	50	5	1	1A	2	7	0	U133A	F	GBM
GBM 839	286	DECEASED	82	5	1	1A	2	7	0	U133A	M	GBM
GBM 938	2994	DECEASED	29	4	1	1A	2	7	0	U133A	M	GBM	YES	YES
GBM 995	56	DECEASED	76	5	1	1A	2	7	0	U133A	F	GBM
GBM 1022	126	DECEASED	31	4	2	2A	3	7	0	U133A	M	GBM	YES	YES	YES
GBM 1354	313	DECEASED	42	5	2	2A	3	7	0	U133A	M	GBM
GBM 1414	64	DECEASED	69	5	2	2A	3	7	0	U133A	F	GBM
GBM 1495	71	DECEASED	82	5	2	2A	3	7	0	U133A	F	GBM
GBM 1675	683	DECEASED	61	5	2	2A	3	7	0	U133A	M	GBM
GBM 1745	780	DECEASED	42	5	2	2A	3	7	0	U133A	F	GBM
GBM 2098	203	DECEASED	65	5	2	2A	3	7	0	U133A	M	GBM
GBM 660	107	DECEASED	75	5	2	2A	3	7	0	U133A	F	GBM
GBM 932	98	DECEASED	18	4	2	2A	3	7	0	U133A	F	GBM	YES	YES	YES
GBM 1667	588	DECEASED	44	5	4	promes	3	7	0	U133A	M	GBM
GBM 1900	279	DECEASED	45	5	4	2A	3	7	0	U133A	F	GBM
GBM 697	356	DECEASED	61	5	4	promes	3	7	0	U133A	F	GBM
GBM 712	188	DECEASED	49	5	4	2A	3	7	0	U133A	M	GBM
GBM 1032	90	DECEASED	34	4	3	2B	3	7	0	U133A	F	GBM	YES	YES
GBM 1043	1089	DECEASED	23	4	3	2B	3	7	0	U133A	F	GBM
GBM 1398	293	DECEASED	49	5	3	2B	3	7	0	U133A	F	GBM
GBM 1469	153	DECEASED	56	5	3	2B	3	7	0	U133A	M	GBM
GBM 1516	2171	ALIVE	41	5	3	1A	2	7	0	U133A	F	GBM
GBM 1798	870	DECEASED	47	5	3	2B	3	7	0	U133A	F	GBM
GBM 1902	325	DECEASED	56	5	3	2B	3	7	0	U133A	F	GBM
GBM 2013	625	DECEASED	70	5	3	2B	3	7	0	U133A	F	GBM
GBM 2015	663	DECEASED	78	5	3	2B	3	7	0	U133A	M	GBM
GBM 2017	237	DECEASED	60	5	3	2B	3	7	0	U133A	M	GBM	YES	YES	YES
GBM 597	7	DECEASED	35	4	3	2B	3	7	0	U133A	M	GBM
GBM 604	185	DECEASED	66	5	3	2B	3	7	0	U133A	M	GBM
GBM 706	506	DECEASED	54	5	3	1A	2	7	0	U133A	M	GBM	YES
GBM 749	53	DECEASED	40	5	3	2B	3	7	0	U133A	M	GBM	YES	YES
GBM 931	182	DECEASED	58	5	3	2B	3	7	0	U133A	F	GBM
GBM 976	418	DECEASED	43	5	3	2B	3	7	0	U133A	F	GBM
						PN (n = )	Pro (n = )	ProMes (n = )	Mes (n = )	(N = )
						19	11	2	14	46
						0.413043	0.23913	0.0434783	0.304348
names	TTS	STATUS (A=0/D=1)	AGE	AGE (4 39, 5 40)	encode HC	HC	GRP (2 yes 1A, 3 no 1A)	Grade (6 III, 7 IV)	SET(0=UCLA,1=UCLA2,2=MDA,3=UCSF,4=DUKE, 5=SCHECK, 6=NUTT,7=MISCHEL,8=SHAI))	platform	sex	Histo	Chemo Before Sample Taken	Radiation Before Sample Taken	Temodar Before Sample Taken
GBM 1039	1110	DECEASED	30	4	1	1A	2	7	1	U133A	M	GBM
GBM 1489	338	DECEASED	55	5	1	1A	2	7	1	U133A	M	GBM	YES	YES	YES
GBM 1796	203	DECEASED	42	5	1	1A	2	7	1	U133A	M	GBM	YES
GBM 1825	447	DECEASED	61	5	1	1A	2	7	1	U133A	M	GBM
GBM 2371	1249	ALIVE	44	5	1	1A	2	7	1	U133A	M	GBM
GBM 658	3353	ALIVE	48	5	1	1A	2	7	1	U133A	M	GBM		YES
GBM 681	49	DECEASED	55	5	1	1A	2	7	1	U133A	M	GBM		YES
GBM 751	1215	DECEASED	55	5	1	1A	2	7	1	U133A	F	GBM
GBM 1388	414	DECEASED	34	4	2	2A	3	7	1	U133A	M	GBM	YES	YES
GBM 1735	73	DECEASED	53	5	2	2A	3	7	1	U133A	F	GBM		YES
GBM 2434	263	DECEASED	77	5	2	2A	3	7	1	U133A	M	GBM
GBM 1823	596	DECEASED	47	5	4	promes	3	7	1	U133A	M	GBM
GBM 1481	2222	ALIVE	78	5	3	1A	2	7	1	U133A	F	GBM	YES	YES
GBM 1507	358	DECEASED	46	5	3	2B	3	7	1	U133A	M	GBM
GBM 1659	123	DECEASED	58	5	3	2B	3	7	1	U133A	M	GBM
GBM 1671	622	DECEASED	70	5	3	1A	2	7	1	U133A	F	GBM
GBM 1696	172	DECEASED	40	5	3	2B	3	7	1	U133A	M	GBM	YES	YES	YES
GBM 1725	211	DECEASED	60	5	3	2B	3	7	1	U133A	F	GBM	YES	YES	YES
GBM 1782	181	DECEASED	40	5	3	2B	3	7	1	U133A	M	GBM	YES	YES
GBM 1817	763	DECEASED	56	5	3	2B	3	7	1	U133A	F	GBM
GBM 2036	1473	ALIVE	46	5	3	2B	3	7	1	U133A	F	GBM
GBM 2117	219	DECEASED	46	5	3	2B	3	7	1	U133A	M	GBM
GBM 2149	334	DECEASED	46	5	3	2B	3	7	1	U133A	M	GBM
GBM 2456	376	DECEASED	59	5	3	2B	3	7	1	U133A	M	GBM
GBM 2819	406	DECEASED	45	5	3	2B	3	7	1	U133A	M	GBM	YES	YES	YES
GBM 608	380	DECEASED	69	5	3	2B	3	7	1	U133A	F	GBM		YES
GBM 628	153	DECEASED	76	5	3	1A	2	7	1	U133A	M	GBM	YES	YES
GBM 673	553	DECEASED	41	5	3	2B	3	7	1	U133A	M	GBM		YES
						PN (n = )	Pro (n = )	ProMes (n = )	Mes (n = )	(N = )
						11	3	1	13	28
						0.392857	0.107143	0.0357143	0.464286
names	TTS	STATUS (A=0/D=1)	AGE	AGE (4 39, 5 40)	encode HC	HC	GRP (2 yes 1A, 3 no 1A)	Grade (6 III, 7 IV)	SET(0=UCLA,1=UCLA2,2=MDA,3=UCSF,4=DUKE, 5=SCHECK, 6=NUTT,7=MISCHEL,8=SHAI))	platform	sex	Histo	Chemo Before Sample Taken	Radiation Before Sample Taken	Temodar Before Sample Taken
GBM 1673	452	DECEASED	55	5	1	1A	2	7	1	U133P2	M	GBM
GBM 2402	396	DECEASED	52	5	1	1A	2	7	1	U133P2	F	GBM
GBM 3184	355	DECEASED	58	5	1	1A	2	7	1	U133P2	M	GBM
GBM 3471	448	DECEASED	48	5	1	1A	2	7	1	U133P2	F	GBM	YES	YES	YES
GBM 800	107	DECEASED	42	5	1	1A	2	7	1	U133P2	M	GBM	YES	YES
GBM 834	1865	DECEASED	23	4	1	1A	2	7	1	U133P2	F	GBM	YES	YES	YES
GBM 954	66	DECEASED	55	5	1	1A	2	7	1	U133P2	M	GBM		YES
GBM 1835	13	DECEASED	56	5	2	2A	3	7	1	U133P2	M	GBM	YES	YES	YES
GBM 3094	72	DECEASED	53	5	2	2A	3	7	1	U133P2	M	GBM		YES
GBM 3199	298	DECEASED	33	4	4	2A	3	7	1	U133P2	F	GBM
GBM 1473	96	DECEASED	36	4	4	promes	3	7	1	U133P2	F	GBM	YES	YES	YES
GBM 1744	63	DECEASED	49	5	4	promes	3	7	1	U133P2	M	GBM
GBM 863	234	DECEASED	53	5	4	promes	3	7	1	U133P2	M	GBM	YES	YES	YES
GBM 923	2703	DECEASED	31	4	4	promes	3	7	1	U133P2	F	GBM	YES	YES	YES
GBM 953	129	DECEASED	49	5	4	promes	3	7	1	U133P2	F	GBM	YES
GBM 1310	117	DECEASED	46	5	3	2B	3	7	1	U133P2	M	GBM	YES	YES	YES
GBM 1876	689	DECEASED	19	4	3	2B	3	7	1	U133P2	F	GBM	YES	YES	YES
GBM 2057	38	DECEASED	71	5	3	2B	3	7	1	U133P2	M	GBM	YES	YES	YES
GBM 2073	18	DECEASED	55	5	3	2B	3	7	1	U133P2	M	GBM
GBM 2151	29	DECEASED	60	5	3	2B	3	7	1	U133P2	M	GBM	YES	YES	YES
GBM 2444	110	DECEASED	59	5	3	2B	3	7	1	U133P2	M	GBM	YES	YES	YES
GBM 2480	52	DECEASED	48	5	3	2B	3	7	1	U133P2	M	GBM	YES	YES	YES
GBM 3091	88	DECEASED	82	5	3	2B	3	7	1	U133P2	F	GBM
GBM 3521	299	DECEASED	68	5	3	2B	3	7	1	U133P2	M	GBM
GBM 3549	296	DECEASED	68	5	3	2B	3	7	1	U133P2	M	GBM
GBM 3792	458	ALIVE	51	5	3	2B	3	7	1	U133P2	M	GBM	YES	YES	YES
GBM 648	335	DECEASED	46	5	3	2B	3	7	1	U133P2	M	GBM		YES
						PN (n = )	Pro (n = )	ProMes (n = )	Mes (n = )	(N = )
						7	3	5	12	27
						0.259259	0.111111	0.185185	0.444444
names	TTS	STATUS (A=0/D=1)	AGE	AGE (4 39, 5 40)	encode HC	HC	GRP (2 yes 1A, 3 no 1A)	Grade (6 III, 7 IV)	SET(0=UCLA,1=UCLA2,2=MDA,3=UCSF,4=DUKE, 5=SCHECK, 6=NUTT,7=MISCHEL,8=SHAI))	platform	sex	Histo	Chemo Before Sample Taken	Radiation Before Sample Taken	Temodar Before Sample Taken
MDA_UCSF_4747	1939	ALIVE	22	4	1	1A	2	7	2	U133A	F	GBM
MDA_UCSF_4785	371	DECEASED	54	5	1	1A	2	7	2	U133A	M	GBM
MDA_UCSF_4788	2254	DECEASED	45	5	1	1A	2	7	2	U133A	M	GBM
MDA_UCSF_9907	1022	ALIVE	25	4	1	1A	2	7	2	U133A	M	GBM
MDA_UCSF_4787	371	DECEASED	54	5	3	1A	2	7	2	U133A	M	GBM
MDA_UCSF_3747	1470	DECEASED	38	4	1	1A	2	7	3	U133A	M	GBM
MDA_UCSF_3749	238	DECEASED	49	5	1	1A	2	7	3	U133A	M	GBM
MDA_UCSF_3758	1421	DECEASED	34	4	1	1A	2	7	3	U133A	M	GBM
MDA_UCSF_3774	679	DECEASED	48	5	1	1A	2	7	3	U133A	M	GBM
MDA_UCSF_3786	679	DECEASED	54	5	1	1A	2	7	3	U133A	M	GBM
MDA_UCSF_3901	1050	DECEASED	36	4	1	1A	2	7	3	U133A	F	GBM
MDA_UCSF_3905	875	DECEASED	54	5	1	1A	2	7	3	U133A	M	GBM
MDA_UCSF_4129	21	DECEASED	50	5	1	1A	2	7	3	U133A	M	GBM
MDA_UCSF_3744	917	DECEASED	60	5	3	1A	2	7	3	U133A	M	GBM
MDA_UCSF_3782	364	DECEASED	76	5	3	1A	2	7	3	U133A	M	GBM
MDA_UCSF_3832	539	DECEASED	47	5	3	1A	2	7	3	U133A	M	GBM
MDA_UCSF_3833	392	DECEASED	48	5	3	1A	2	7	3	U133A	F	GBM
MDA_UCSF_4126	371	DECEASED	39	4	3	1A	2	7	3	U133A	M	GBM
MDA_UCSF_4753	1015	ALIVE	24	4	2	2A	3	7	2	U133A	M	GBM
MDA_UCSF_4782	511	DECEASED	49	5	2	2A	3	7	2	U133A	F	GBM
MDA_UCSF_3748	490	DECEASED	45	5	2	2A	3	7	3	U133A	M	GBM
MDA_UCSF_3754	1666	DECEASED	55	5	2	2A	3	7	3	U133A	M	GBM
MDA_UCSF_3825	665	DECEASED	40	5	2	2A	3	7	3	U133A	M	GBM
MDA_UCSF_3826	1694	ALIVE	57	5	2	2A	3	7	3	U133A	M	GBM
MDA_UCSF_3827	224	DECEASED	51	5	2	2A	3	7	3	U133A	F	GBM
MDA_UCSF_3834	224	DECEASED	54	5	2	2A	3	7	3	U133A	M	GBM
MDA_UCSF_3836	112	DECEASED	34	4	2	2A	3	7	3	U133A	F	GBM
MDA_UCSF_3897	399	DECEASED	55	5	2	2A	3	7	3	U133A	M	GBM
MDA_UCSF_3900	434	DECEASED	53	5	2	2A	3	7	3	U133A	F	GBM
MDA_UCSF_3906	273	DECEASED	32	4	2	2A	3	7	3	U133A	F	GBM
MDA_UCSF_3907	553	DECEASED	58	5	2	2A	3	7	3	U133A	F	GBM
MDA_UCSF_4094	357	DECEASED	32	4	2	2A	3	7	3	U133A	F	GBM
MDA_UCSF_4097	434	DECEASED	57	5	2	2A	3	7	3	U133A	M	GBM
MDA_UCSF_4125	287	DECEASED	30	4	2	2A	3	7	3	U133A	F	GBM
MDA_UCSF_4127	399	DECEASED	72	5	2	2A	3	7	3	U133A	M	GBM
MDA_UCSF_4128	490	DECEASED	57	5	2	2A	3	7	3	U133A	M	GBM
MDA_UCSF_3757	434	DECEASED	54	5	4	2A	3	7	3	U133A	M	GBM
MDA_UCSF_3745	1652	DECEASED	48	5	3	2B	3	7	3	U133A	F	GBM
MDA_UCSF_3746	2191	DECEASED	43	5	3	2B	3	7	3	U133A	M	GBM
MDA_UCSF_3753	1267	DECEASED	57	5	3	2B	3	7	3	U133A	M	GBM
MDA_UCSF_3756	2177	DECEASED	50	5	3	2B	3	7	3	U133A	M	GBM
MDA_UCSF_3759	413	DECEASED	49	5	3	2B	3	7	3	U133A	M	GBM
MDA_UCSF_3775	231	DECEASED	44	5	3	2B	3	7	3	U133A	M	GBM
MDA_UCSF_3776	224	DECEASED	59	5	3	2B	3	7	3	U133A	M	GBM
MDA_UCSF_3779	413	DECEASED	41	5	3	2B	3	7	3	U133A	M	GBM
MDA_UCSF_3830	917	DECEASED	68	5	3	2B	3	7	3	U133A	F	GBM
MDA_UCSF_3895	231	DECEASED	34	4	3	2B	3	7	3	U133A	M	GBM
MDA_UCSF_3899	742	DECEASED	49	5	3	2B	3	7	3	U133A	M	GBM
MDA_UCSF_3903	1078	ALIVE	48	5	3	2B	3	7	3	U133A	M	GBM
MDA_UCSF_3910	84	DECEASED	43	5	3	2B	3	7	3	U133A	F	GBM
MDA_UCSF_4122	455	DECEASED	72	5	3	2B	3	7	3	U133A	F	GBM
MDA_UCSF_3778	385	DECEASED	82	5	4	promes	3	7	3	U133A	M	GBM
MDA_UCSF_3781	1470	ALIVE	43	5	4	promes	3	7	3	U133A	F	GBM
MDA_UCSF_3839	777	DECEASED	48	5	4	promes	3	7	3	U133A	M	GBM
MDA_UCSF_4102	637	DECEASED	68	5	4	promes	3	7	3	U133A	F	GBM
						PN (n = )	Pro (n = )	ProMes (n = )	Mes (n = )	(N = )
						18	19	4	14	55
						0.327273	0.345455	0.0727273	0.254545
names	TTS	STATUS (A=0/D=1)	AGE	AGE (4 39, 5 40)	encode HC	HC	GRP (2 yes 1A, 3 no 1A)	Grade (6 III, 7 IV)	SET(0=UCLA,1=UCLA2,2=MDA,3=UCSF,4=DUKE, 5=SCHECK, 6=NUTT,7=MISCHEL,8=SHAI))	platform	sex	Histo	Chemo Before Sample Taken	Radiation Before Sample Taken	Temodar Before Sample Taken
TB_115	147	DECEASED	67	5	1	1A	2	7	4	U133A	F	GBM
TB_686	364	DECEASED	50	5	3	1A	2	7	4	U133A	M	GBM
TB_1015	271	DECEASED	68	5	2	2A	3	7	4	U133A	M	GBM
TB_1522	591	DECEASED	54	5	2	2A	3	7	4	U133A	M	GBM
TB_383	207	DECEASED	67	5	2	2A	3	7	4	U133A	M	GBM
TB_564	241	DECEASED	57	5	2	2A	3	7	4	U133A	M	GBM
TB_906	109	DECEASED	57	5	2	2A	3	7	4	U133A	M	GBM
TB_959	184	DECEASED	60	5	4	2A	3	7	4	U133A	F	GBM
TB_1129	290	DECEASED	59	5	3	2B	3	7	4	U133A	M	GBM
TB_1143	606	DECEASED	61	5	3	2B	3	7	4	U133A	F	GBM
TB_1166	600	DECEASED	66	5	3	2B	3	7	4	U133A	F	GBM
TB_1170	40	DECEASED	58	5	3	2B	3	7	4	U133A	M	GBM
TB_1271	41	DECEASED	66	5	3	2B	3	7	4	U133A	M	GBM
TB_1288	233	DECEASED	58	5	3	2B	3	7	4	U133A	F	GBM
TB_156	591	DECEASED	57	5	3	2B	3	7	4	U133A	M	GBM
TB_192	263	DECEASED	76	5	3	2B	3	7	4	U133A	M	GBM
TB_69	646	DECEASED	58	5	3	2B	3	7	4	U133A	F	GBM
TB_711	1696	DECEASED	71	5	3	2B	3	7	4	U133A	M	GBM
TB_883	583	DECEASED	70	5	3	2B	3	7	4	U133A	M	GBM
TB_917	488	DECEASED	55	5	3	2B	3	7	4	U133A	M	GBM
TB_943	731	DECEASED	56	5	3	2B	3	7	4	U133A	M	GBM
TB_987	290	DECEASED	63	5	3	2B	3	7	4	U133A	M	GBM
TB_999	47	DECEASED	76	5	3	2B	3	7	4	U133A	M	GBM
TB_1005	858	DECEASED	57	5	4	promes	3	7	4	U133A	F	GBM
TB_1079	218	DECEASED	79	5	4	promes	3	7	4	U133A	F	GBM
TB_1091	710	DECEASED	53	5	4	promes	3	7	4	U133A	M	GBM
TB_1406	115	DECEASED	75	5	4	promes	3	7	4	U133A	F	GBM
TB_70	923	DECEASED	53	5	4	promes	3	7	4	U133A	F	GBM
TB_956	710	DECEASED	58	5	4	promes	3	7	4	U133A	M	GBM
TB_966	579	DECEASED	66	5	4	promes	3	7	4	U133A	M	GBM
TB_1297	559	DECEASED	72	5	3	promes	3	7	4	U133A	F	GBM
						PN (n = )	Pro (n = )	ProMes (n = )	Mes (n = )	(N = )
						2	6	8	15	31
						0.0645161	0.193548	0.258065	0.483871
names	TTS	STATUS (A=0/D=1)	AGE	AGE (4 39, 5 40)	encode HC	HC	GRP (2 yes 1A, 3 no 1A)	Grade (6 III, 7 IV)	SET(0=UCLA,1=UCLA2,2=MDA,3=UCSF,4=DUKE, 5=SCHECK, 6=NUTT,7=MISCHEL,8=SHAI))	platform	sex	Histo	Chemo Before Sample Taken	Radiation Before Sample Taken	Temodar Before Sample Taken
GBM 00AX	619	DECEASED	39	4	1	1A	2	7	5	U133A	M	GBM
GBM 00BP	222	DECEASED	81	5	1	1A	2	7	5	U133A	F	GBM
GBM 00DJR	599	DECEASED	43	5	1	1A	2	7	5	U133A	F	GBM
GBM 00ICR	728	DECEASED	39	4	1	1A	2	7	5	U133A	M	GBM
GBM 00PA	362	DECEASED	60	5	1	1A	2	7	5	U133A	F	GBM
GBM 00QP	621	DECEASED	63	5	1	1A	2	7	5	U133A	F	GBM
GBM 00JS	79	DECEASED	69	5	2	2A	3	7	5	U133A	F	GBM
GBM 00KN	308	DECEASED	54	5	2	2A	3	7	5	U133A	F	GBM
GBM 00LK	295	DECEASED	64	5	2	2A	3	7	5	U133A	F	GBM
GBM 00ME	1644	DECEASED	49	5	2	2A	3	7	5	U133A	M	GBM
GBM 00MO	506	DECEASED	33	4	2	2A	3	7	5	U133A	F	GBM
GBM 00XP	192	DECEASED	49	5	2	2A	3	7	5	U133A	F	GBM
GBM 00BU	10	DECEASED	69	5	4	2A	3	7	5	U133A	M	GBM
GBM 00KY	586	DECEASED	40	5	4	2A	3	7	5	U133A	F	GBM
GBM 00MF	494	DECEASED	47	5	4	2A	3	7	5	U133A	M	GBM
GBM 00BR	209	DECEASED	85	5	4	2B	3	7	5	U133A	F	GBM
GBM 0092987	691	DECEASED	45	5	3	2B	3	7	5	U133A	F	GBM
GBM 00DT	561	DECEASED	56	5	3	2B	3	7	5	U133A	M	GBM
GBM 00EM	359	DECEASED	56	5	3	2B	3	7	5	U133A	M	GBM
GBM 00EX	313	DECEASED	58	5	3	2B	3	7	5	U133A	M	GBM
GBM 00FM	622	DECEASED	55	5	3	2B	3	7	5	U133A	M	GBM
GBM 00IA	322	DECEASED	68	5	3	2B	3	7	5	U133A	M	GBM
GBM 00IM	118	DECEASED	59	5	3	2B	3	7	5	U133A	F	GBM
GBM 00KE	408	DECEASED	43	5	3	2B	3	7	5	U133A	M	GBM
GBM 00LO	37	DECEASED	86	5	3	2B	3	7	5	U133A	M	GBM
GBM 00MN	181	DECEASED	46	5	3	2B	3	7	5	U133A	M	GBM
GBM 00MW	95	DECEASED	71	5	3	2B	3	7	5	U133A	F	GBM
GBM 00TIR	365	DECEASED	54	5	3	2B	3	7	5	U133A	M	GBM
GBM 00EJ	360	DECEASED	56	5	4	promes	3	7	5	U133A	M	GBM
GBM 00IN	141	DECEASED	70	5	4	promes	3	7	5	U133A	M	GBM
GBM 00IW	144	DECEASED	59	5	4	promes	3	7	5	U133A	M	GBM
						PN (n = )	Pro (n = )	ProMes (n = )	Mes (n = )	(N = )
						6	9	3	13	31
						0.193548	0.290323	0.0967742	0.419355
names	TTS	STATUS (A=0/D=1)	AGE	AGE (4 39, 5 40)	encode HC	HC	GRP (2 yes 1A, 3 no 1A)	Grade (6 III, 7 IV)	SET(0=UCLA,1=UCLA2,2=MDA,3=UCSF,4=DUKE, 5=SCHECK, 6=NUTT,7=MISCHEL,8=SHAI))	platform	sex	Histo	Chemo Before Sample Taken	Radiation Before Sample Taken	Temodar Before Sample Taken
Brain_CG_10	408	DECEASED	NA	NA	1	1A	2	7	6	U95Av2	NA	GBM
Brain_CG_13	213	DECEASED	NA	NA	1	1A	2	7	6	U95Av2	NA	GBM
Brain_CG_7	630	ALIVE	NA	NA	1	1A	2	7	6	U95Av2	NA	GBM
Brain_CG_9	219	DECEASED	NA	NA	1	1A	2	7	6	U95Av2	NA	GBM
Brain_NG_1	1375	DECEASED	NA	NA	1	1A	2	7	6	U95Av2	NA	GBM
Brain_NG_11	519	DECEASED	NA	NA	1	1A	2	7	6	U95Av2	NA	GBM
Brain_NG_14	1162	DECEASED	NA	NA	1	1A	2	7	6	U95Av2	NA	GBM
Brain_NG_2	1644	ALIVE	NA	NA	1	1A	2	7	6	U95Av2	NA	GBM
Brain_NG_9	1354	ALIVE	NA	NA	1	1A	2	7	6	U95Av2	NA	GBM
Brain_CG_4	670	DECEASED	NA	NA	2	1A	2	7	6	U95Av2	NA	GBM
Brain_CG_12	323	DECEASED	NA	NA	2	2A	3	7	6	U95Av2	NA	GBM
Brain_CG_5	729	ALIVE	NA	NA	2	2A	3	7	6	U95Av2	NA	GBM
Brain_CG_6	21	DECEASED	NA	NA	2	2A	3	7	6	U95Av2	NA	GBM
Brain_NG_13	157	DECEASED	NA	NA	2	2A	3	7	6	U95Av2	NA	GBM
Brain_NG_5	177	DECEASED	NA	NA	2	2A	3	7	6	U95Av2	NA	GBM
Brain_NG_6	103	DECEASED	NA	NA	2	2A	3	7	6	U95Av2	NA	GBM
Brain_NG_7	992	ALIVE	NA	NA	2	2A	3	7	6	U95Av2	NA	GBM
Brain_CG_11	242	DECEASED	NA	NA	3	2B	3	7	6	U95Av2	NA	GBM
Brain_CG_14	97	DECEASED	NA	NA	3	2B	3	7	6	U95Av2	NA	GBM
Brain_CG_2	281	DECEASED	NA	NA	3	2B	3	7	6	U95Av2	NA	GBM
Brain_CG_3	501	DECEASED	NA	NA	3	2B	3	7	6	U95Av2	NA	GBM
Brain_CG_8	263	DECEASED	NA	NA	3	2B	3	7	6	U95Av2	NA	GBM
Brain_NG_10	276	DECEASED	NA	NA	3	2B	3	7	6	U95Av2	NA	GBM
Brain_NG_12	368	DECEASED	NA	NA	3	2B	3	7	6	U95Av2	NA	GBM
Brain_NG_3	406	DECEASED	NA	NA	3	2B	3	7	6	U95Av2	NA	GBM
Brain_NG_8	41	DECEASED	NA	NA	3	2B	3	7	6	U95Av2	NA	GBM
Brain_CG_1	308	DECEASED	NA	NA	2	promes	3	7	6	U95Av2	NA	GBM
Brain_NG_4	308	DECEASED	NA	NA	2	promes	3	7	6	U95Av2	NA	GBM
						PN (n = )	Pro (n = )	ProMes (n = )	Mes (n = )	(N = )
						10	7	2	9	28
						0.357143	0.25	0.0714286	0.321429
names	TTS	STATUS (A=0/D=1)	AGE	AGE (4 39, 5 40)	encode HC	HC	GRP (2 yes 1A, 3 no 1A)	Grade (6 III, 7 IV)	SET(0=UCLA,1=UCLA2,2=MDA,3=UCSF,4=DUKE, 5=SCHECK, 6=NUTT,7=MISCHEL,8=SHAI))	platform	sex	Histo	Chemo Before Sample Taken	Radiation Before Sample Taken	Temodar Before Sample Taken
PM_125	557	DECEASED	68	5	1	1A	2	7	7	U95Av2	M	GBM
PM_68	39	DECEASED	66	5	2	2A	3	7	7	U95Av2	M	GBM
						PN (n = )	Pro (n = )	ProMes (n = )	Mes (n = )	(N = )
						1	1	0	0	2
names	TTS	STATUS (A=0/D=1)	AGE	AGE (4 39, 5 40)	encode HC	HC	GRP (2 yes 1A, 3 no 1A)	Grade (6 III, 7 IV)	SET(0=UCLA,1=UCLA2,2=MDA,3=UCSF,4=DUKE, 5=SCHECK, 6=NUTT,7=MISCHEL,8=SHAI))	platform	sex	Histo	Chemo Before Sample Taken	Radiation Before Sample Taken	Temodar Before Sample Taken
RS_416	354	DECEASED	29	4	1	1A	2	7	8	U95Av2	M	GBM
RS_432	126	DECEASED	31	4	1	1A	2	7	8	U95Av2	M	GBM
RS_176	1215	DECEASED	55	5	2	1A	2	7	8	U95Av2	F	GBM
RS_16	56	DECEASED	44	5	2	2A	3	7	8	U95Av2	M	GBM
RS_80	367	DECEASED	47	5	2	2A	3	7	8	U95Av2	M	GBM
RS_367	86	DECEASED	52	5	2	2B	3	7	8	U95Av2	M	GBM
RS_10	302	DECEASED	63	5	3	2B	3	7	8	U95Av2	F	GBM
RS_188	785	DECEASED	43	5	3	2B	3	7	8	U95Av2	M	GBM
RS_202	1099	DECEASED	60	5	3	2B	3	7	8	U95Av2	F	GBM
RS_203	422	DECEASED	46	5	3	2B	3	7	8	U95Av2	M	GBM
RS_263	286	DECEASED	82	5	3	2B	3	7	8	U95Av2	M	GBM
RS_268	185	DECEASED	64	5	3	2B	3	7	8	U95Av2	M	GBM
RS_46	412	DECEASED	75	5	3	2B	3	7	8	U95Av2	F	GBM
RS_476	293	DECEASED	49	5	3	2B	3	7	8	U95Av2	F	GBM
RS_502	350	DECEASED	72	5	3	2B	3	7	8	U95Av2	M	GBM
RS_110	214	DECEASED	69	5	2	promes	3	7	8	U95Av2	M	GBM
RS_429	538	DECEASED	42	5	2	promes	3	7	8	U95Av2	M	GBM
RS_65	416	DECEASED	56	5	2	promes	3	7	8	U95Av2	M	GBM
RS_85	112	DECEASED	75	5	2	promes	3	7	8	U95Av2	M	GBM
						PN (n = )	Pro (n = )	ProMes (n = )	Mes (n = )	(N = )
						3	2	4	10	19
						0.157895	0.105263	0.210526	0.526316

## Sheet: platform_distribution
names	TTS	STATUS (A=0/D=1)	AGE	AGE (4 39, 5 40)	encode HC	HC	GRP (2 yes 1A, 3 no 1A)	Grade (6 III, 7 IV)	SET(0=UCLA,1=UCLA2,2=MDA,3=UCSF,4=DUKE, 5=SCHECK, 6=NUTT,7=MISCHEL,8=SHAI))	platform	sex	Histo	Chemo Before Sample Taken	Radiation Before Sample Taken	Temodar Before Sample Taken
GBM 1038	2387	ALIVE	40	5	1	1A	2	7	0	U133A	F	GBM
GBM 1342	224	DECEASED	54	5	1	1A	2	7	0	U133A	M	GBM	YES	YES
GBM 1423	96	DECEASED	54	5	1	1A	2	7	0	U133A	F	GBM
GBM 1463	265	DECEASED	35	4	1	1A	2	7	0	U133A	M	GBM	YES	YES	YES
GBM 1478	2228	ALIVE	44	5	1	1A	2	7	0	U133A	M	GBM
GBM 1656	2101	ALIVE	53	5	1	1A	2	7	0	U133A	M	GBM
GBM 1905	389	DECEASED	75	5	1	1A	2	7	0	U133A	M	GBM
GBM 2029	812	DECEASED	42	5	1	1A	2	7	0	U133A	F	GBM	YES	YES	YES
GBM 2079	721	ALIVE	64	5	1	1A	2	7	0	U133A	M	GBM
GBM 2158	95	DECEASED	62	5	1	1A	2	7	0	U133A	F	GBM	YES	YES	YES
GBM 2166	1098	DECEASED	39	4	1	1A	2	7	0	U133A	F	GBM
GBM 585	299	DECEASED	63	5	1	1A	2	7	0	U133A	F	GBM
GBM 746	43	DECEASED	52	5	1	1A	2	7	0	U133A	M	GBM
GBM 824	207	DECEASED	50	5	1	1A	2	7	0	U133A	F	GBM
GBM 839	286	DECEASED	82	5	1	1A	2	7	0	U133A	M	GBM
GBM 938	2994	DECEASED	29	4	1	1A	2	7	0	U133A	M	GBM	YES	YES
GBM 995	56	DECEASED	76	5	1	1A	2	7	0	U133A	F	GBM
GBM 1022	126	DECEASED	31	4	2	2A	3	7	0	U133A	M	GBM	YES	YES	YES
GBM 1354	313	DECEASED	42	5	2	2A	3	7	0	U133A	M	GBM
GBM 1414	64	DECEASED	69	5	2	2A	3	7	0	U133A	F	GBM
GBM 1495	71	DECEASED	82	5	2	2A	3	7	0	U133A	F	GBM
GBM 1675	683	DECEASED	61	5	2	2A	3	7	0	U133A	M	GBM
GBM 1745	780	DECEASED	42	5	2	2A	3	7	0	U133A	F	GBM
GBM 2098	203	DECEASED	65	5	2	2A	3	7	0	U133A	M	GBM
GBM 660	107	DECEASED	75	5	2	2A	3	7	0	U133A	F	GBM
GBM 932	98	DECEASED	18	4	2	2A	3	7	0	U133A	F	GBM	YES	YES	YES
GBM 1667	588	DECEASED	44	5	4	promes	3	7	0	U133A	M	GBM
GBM 1900	279	DECEASED	45	5	4	2A	3	7	0	U133A	F	GBM
GBM 697	356	DECEASED	61	5	4	promes	3	7	0	U133A	F	GBM
GBM 712	188	DECEASED	49	5	4	2A	3	7	0	U133A	M	GBM
GBM 1032	90	DECEASED	34	4	3	2B	3	7	0	U133A	F	GBM	YES	YES
GBM 1043	1089	DECEASED	23	4	3	2B	3	7	0	U133A	F	GBM
GBM 1398	293	DECEASED	49	5	3	2B	3	7	0	U133A	F	GBM
GBM 1469	153	DECEASED	56	5	3	2B	3	7	0	U133A	M	GBM
GBM 1516	2171	ALIVE	41	5	3	1A	2	7	0	U133A	F	GBM
GBM 1798	870	DECEASED	47	5	3	2B	3	7	0	U133A	F	GBM
GBM 1902	325	DECEASED	56	5	3	2B	3	7	0	U133A	F	GBM
GBM 2013	625	DECEASED	70	5	3	2B	3	7	0	U133A	F	GBM
GBM 2015	663	DECEASED	78	5	3	2B	3	7	0	U133A	M	GBM
GBM 2017	237	DECEASED	60	5	3	2B	3	7	0	U133A	M	GBM	YES	YES	YES
GBM 597	7	DECEASED	35	4	3	2B	3	7	0	U133A	M	GBM
GBM 604	185	DECEASED	66	5	3	2B	3	7	0	U133A	M	GBM
GBM 706	506	DECEASED	54	5	3	1A	2	7	0	U133A	M	GBM	YES
GBM 749	53	DECEASED	40	5	3	2B	3	7	0	U133A	M	GBM	YES	YES
GBM 931	182	DECEASED	58	5	3	2B	3	7	0	U133A	F	GBM
GBM 976	418	DECEASED	43	5	3	2B	3	7	0	U133A	F	GBM
GBM 1039	1110	DECEASED	30	4	1	1A	2	7	1	U133A	M	GBM
GBM 1489	338	DECEASED	55	5	1	1A	2	7	1	U133A	M	GBM	YES	YES	YES
GBM 1796	203	DECEASED	42	5	1	1A	2	7	1	U133A	M	GBM	YES
GBM 1825	447	DECEASED	61	5	1	1A	2	7	1	U133A	M	GBM
GBM 2371	1249	ALIVE	44	5	1	1A	2	7	1	U133A	M	GBM
GBM 658	3353	ALIVE	48	5	1	1A	2	7	1	U133A	M	GBM		YES
GBM 681	49	DECEASED	55	5	1	1A	2	7	1	U133A	M	GBM		YES
GBM 751	1215	DECEASED	55	5	1	1A	2	7	1	U133A	F	GBM
GBM 1388	414	DECEASED	34	4	2	2A	3	7	1	U133A	M	GBM	YES	YES
GBM 1735	73	DECEASED	53	5	2	2A	3	7	1	U133A	F	GBM		YES
GBM 2434	263	DECEASED	77	5	2	2A	3	7	1	U133A	M	GBM
GBM 1823	596	DECEASED	47	5	4	promes	3	7	1	U133A	M	GBM
GBM 1481	2222	ALIVE	78	5	3	1A	2	7	1	U133A	F	GBM	YES	YES
GBM 1507	358	DECEASED	46	5	3	2B	3	7	1	U133A	M	GBM
GBM 1659	123	DECEASED	58	5	3	2B	3	7	1	U133A	M	GBM
GBM 1671	622	DECEASED	70	5	3	1A	2	7	1	U133A	F	GBM
GBM 1696	172	DECEASED	40	5	3	2B	3	7	1	U133A	M	GBM	YES	YES	YES
GBM 1725	211	DECEASED	60	5	3	2B	3	7	1	U133A	F	GBM	YES	YES	YES
GBM 1782	181	DECEASED	40	5	3	2B	3	7	1	U133A	M	GBM	YES	YES
GBM 1817	763	DECEASED	56	5	3	2B	3	7	1	U133A	F	GBM
GBM 2036	1473	ALIVE	46	5	3	2B	3	7	1	U133A	F	GBM
GBM 2117	219	DECEASED	46	5	3	2B	3	7	1	U133A	M	GBM
GBM 2149	334	DECEASED	46	5	3	2B	3	7	1	U133A	M	GBM
GBM 2456	376	DECEASED	59	5	3	2B	3	7	1	U133A	M	GBM
GBM 2819	406	DECEASED	45	5	3	2B	3	7	1	U133A	M	GBM	YES	YES	YES
GBM 608	380	DECEASED	69	5	3	2B	3	7	1	U133A	F	GBM		YES
GBM 628	153	DECEASED	76	5	3	1A	2	7	1	U133A	M	GBM	YES	YES
GBM 673	553	DECEASED	41	5	3	2B	3	7	1	U133A	M	GBM		YES
MDA_UCSF_4747	1939	ALIVE	22	4	1	1A	2	7	2	U133A	F	GBM
MDA_UCSF_4785	371	DECEASED	54	5	1	1A	2	7	2	U133A	M	GBM
MDA_UCSF_4788	2254	DECEASED	45	5	1	1A	2	7	2	U133A	M	GBM
MDA_UCSF_9907	1022	ALIVE	25	4	1	1A	2	7	2	U133A	M	GBM
MDA_UCSF_4753	1015	ALIVE	24	4	2	2A	3	7	2	U133A	M	GBM
MDA_UCSF_4782	511	DECEASED	49	5	2	2A	3	7	2	U133A	F	GBM
MDA_UCSF_4787	371	DECEASED	54	5	3	1A	2	7	2	U133A	M	GBM
MDA_UCSF_3747	1470	DECEASED	38	4	1	1A	2	7	3	U133A	M	GBM
MDA_UCSF_3749	238	DECEASED	49	5	1	1A	2	7	3	U133A	M	GBM
MDA_UCSF_3758	1421	DECEASED	34	4	1	1A	2	7	3	U133A	M	GBM
MDA_UCSF_3774	679	DECEASED	48	5	1	1A	2	7	3	U133A	M	GBM
MDA_UCSF_3786	679	DECEASED	54	5	1	1A	2	7	3	U133A	M	GBM
MDA_UCSF_3901	1050	DECEASED	36	4	1	1A	2	7	3	U133A	F	GBM
MDA_UCSF_3905	875	DECEASED	54	5	1	1A	2	7	3	U133A	M	GBM
MDA_UCSF_4129	21	DECEASED	50	5	1	1A	2	7	3	U133A	M	GBM
MDA_UCSF_3748	490	DECEASED	45	5	2	2A	3	7	3	U133A	M	GBM
MDA_UCSF_3754	1666	DECEASED	55	5	2	2A	3	7	3	U133A	M	GBM
MDA_UCSF_3825	665	DECEASED	40	5	2	2A	3	7	3	U133A	M	GBM
MDA_UCSF_3826	1694	ALIVE	57	5	2	2A	3	7	3	U133A	M	GBM
MDA_UCSF_3827	224	DECEASED	51	5	2	2A	3	7	3	U133A	F	GBM
MDA_UCSF_3834	224	DECEASED	54	5	2	2A	3	7	3	U133A	M	GBM
MDA_UCSF_3836	112	DECEASED	34	4	2	2A	3	7	3	U133A	F	GBM
MDA_UCSF_3897	399	DECEASED	55	5	2	2A	3	7	3	U133A	M	GBM
MDA_UCSF_3900	434	DECEASED	53	5	2	2A	3	7	3	U133A	F	GBM
MDA_UCSF_3906	273	DECEASED	32	4	2	2A	3	7	3	U133A	F	GBM
MDA_UCSF_3907	553	DECEASED	58	5	2	2A	3	7	3	U133A	F	GBM
MDA_UCSF_4094	357	DECEASED	32	4	2	2A	3	7	3	U133A	F	GBM
MDA_UCSF_4097	434	DECEASED	57	5	2	2A	3	7	3	U133A	M	GBM
MDA_UCSF_4125	287	DECEASED	30	4	2	2A	3	7	3	U133A	F	GBM
MDA_UCSF_4127	399	DECEASED	72	5	2	2A	3	7	3	U133A	M	GBM
MDA_UCSF_4128	490	DECEASED	57	5	2	2A	3	7	3	U133A	M	GBM
MDA_UCSF_3757	434	DECEASED	54	5	4	2A	3	7	3	U133A	M	GBM
MDA_UCSF_3778	385	DECEASED	82	5	4	promes	3	7	3	U133A	M	GBM
MDA_UCSF_3781	1470	ALIVE	43	5	4	promes	3	7	3	U133A	F	GBM
MDA_UCSF_3839	777	DECEASED	48	5	4	promes	3	7	3	U133A	M	GBM
MDA_UCSF_4102	637	DECEASED	68	5	4	promes	3	7	3	U133A	F	GBM
MDA_UCSF_3744	917	DECEASED	60	5	3	1A	2	7	3	U133A	M	GBM
MDA_UCSF_3745	1652	DECEASED	48	5	3	2B	3	7	3	U133A	F	GBM
MDA_UCSF_3746	2191	DECEASED	43	5	3	2B	3	7	3	U133A	M	GBM
MDA_UCSF_3753	1267	DECEASED	57	5	3	2B	3	7	3	U133A	M	GBM
MDA_UCSF_3756	2177	DECEASED	50	5	3	2B	3	7	3	U133A	M	GBM
MDA_UCSF_3759	413	DECEASED	49	5	3	2B	3	7	3	U133A	M	GBM
MDA_UCSF_3775	231	DECEASED	44	5	3	2B	3	7	3	U133A	M	GBM
MDA_UCSF_3776	224	DECEASED	59	5	3	2B	3	7	3	U133A	M	GBM
MDA_UCSF_3779	413	DECEASED	41	5	3	2B	3	7	3	U133A	M	GBM
MDA_UCSF_3782	364	DECEASED	76	5	3	1A	2	7	3	U133A	M	GBM
MDA_UCSF_3830	917	DECEASED	68	5	3	2B	3	7	3	U133A	F	GBM
MDA_UCSF_3832	539	DECEASED	47	5	3	1A	2	7	3	U133A	M	GBM
MDA_UCSF_3833	392	DECEASED	48	5	3	1A	2	7	3	U133A	F	GBM
MDA_UCSF_3895	231	DECEASED	34	4	3	2B	3	7	3	U133A	M	GBM
MDA_UCSF_3899	742	DECEASED	49	5	3	2B	3	7	3	U133A	M	GBM
MDA_UCSF_3903	1078	ALIVE	48	5	3	2B	3	7	3	U133A	M	GBM
MDA_UCSF_3910	84	DECEASED	43	5	3	2B	3	7	3	U133A	F	GBM
MDA_UCSF_4122	455	DECEASED	72	5	3	2B	3	7	3	U133A	F	GBM
MDA_UCSF_4126	371	DECEASED	39	4	3	1A	2	7	3	U133A	M	GBM
TB_115	147	DECEASED	67	5	1	1A	2	7	4	U133A	F	GBM
TB_1015	271	DECEASED	68	5	2	2A	3	7	4	U133A	M	GBM
TB_1522	591	DECEASED	54	5	2	2A	3	7	4	U133A	M	GBM
TB_383	207	DECEASED	67	5	2	2A	3	7	4	U133A	M	GBM
TB_564	241	DECEASED	57	5	2	2A	3	7	4	U133A	M	GBM
TB_906	109	DECEASED	57	5	2	2A	3	7	4	U133A	M	GBM
TB_1005	858	DECEASED	57	5	4	promes	3	7	4	U133A	F	GBM
TB_1079	218	DECEASED	79	5	4	promes	3	7	4	U133A	F	GBM
TB_1091	710	DECEASED	53	5	4	promes	3	7	4	U133A	M	GBM
TB_1406	115	DECEASED	75	5	4	promes	3	7	4	U133A	F	GBM
TB_70	923	DECEASED	53	5	4	promes	3	7	4	U133A	F	GBM
TB_956	710	DECEASED	58	5	4	promes	3	7	4	U133A	M	GBM
TB_959	184	DECEASED	60	5	4	2A	3	7	4	U133A	F	GBM
TB_966	579	DECEASED	66	5	4	promes	3	7	4	U133A	M	GBM
TB_1129	290	DECEASED	59	5	3	2B	3	7	4	U133A	M	GBM
TB_1143	606	DECEASED	61	5	3	2B	3	7	4	U133A	F	GBM
TB_1166	600	DECEASED	66	5	3	2B	3	7	4	U133A	F	GBM
TB_1170	40	DECEASED	58	5	3	2B	3	7	4	U133A	M	GBM
TB_1271	41	DECEASED	66	5	3	2B	3	7	4	U133A	M	GBM
TB_1288	233	DECEASED	58	5	3	2B	3	7	4	U133A	F	GBM
TB_1297	559	DECEASED	72	5	3	promes	3	7	4	U133A	F	GBM
TB_156	591	DECEASED	57	5	3	2B	3	7	4	U133A	M	GBM
TB_192	263	DECEASED	76	5	3	2B	3	7	4	U133A	M	GBM
TB_686	364	DECEASED	50	5	3	1A	2	7	4	U133A	M	GBM
TB_69	646	DECEASED	58	5	3	2B	3	7	4	U133A	F	GBM
TB_711	1696	DECEASED	71	5	3	2B	3	7	4	U133A	M	GBM
TB_883	583	DECEASED	70	5	3	2B	3	7	4	U133A	M	GBM
TB_917	488	DECEASED	55	5	3	2B	3	7	4	U133A	M	GBM
TB_943	731	DECEASED	56	5	3	2B	3	7	4	U133A	M	GBM
TB_987	290	DECEASED	63	5	3	2B	3	7	4	U133A	M	GBM
TB_999	47	DECEASED	76	5	3	2B	3	7	4	U133A	M	GBM
GBM 00AX	619	DECEASED	39	4	1	1A	2	7	5	U133A	M	GBM
GBM 00BP	222	DECEASED	81	5	1	1A	2	7	5	U133A	F	GBM
GBM 00DJR	599	DECEASED	43	5	1	1A	2	7	5	U133A	F	GBM
GBM 00ICR	728	DECEASED	39	4	1	1A	2	7	5	U133A	M	GBM
GBM 00PA	362	DECEASED	60	5	1	1A	2	7	5	U133A	F	GBM
GBM 00QP	621	DECEASED	63	5	1	1A	2	7	5	U133A	F	GBM
GBM 00JS	79	DECEASED	69	5	2	2A	3	7	5	U133A	F	GBM
GBM 00KN	308	DECEASED	54	5	2	2A	3	7	5	U133A	F	GBM
GBM 00LK	295	DECEASED	64	5	2	2A	3	7	5	U133A	F	GBM
GBM 00ME	1644	DECEASED	49	5	2	2A	3	7	5	U133A	M	GBM
GBM 00MO	506	DECEASED	33	4	2	2A	3	7	5	U133A	F	GBM
GBM 00XP	192	DECEASED	49	5	2	2A	3	7	5	U133A	F	GBM
GBM 00BR	209	DECEASED	85	5	4	2B	3	7	5	U133A	F	GBM
GBM 00BU	10	DECEASED	69	5	4	2A	3	7	5	U133A	M	GBM
GBM 00EJ	360	DECEASED	56	5	4	promes	3	7	5	U133A	M	GBM
GBM 00IN	141	DECEASED	70	5	4	promes	3	7	5	U133A	M	GBM
GBM 00IW	144	DECEASED	59	5	4	promes	3	7	5	U133A	M	GBM
GBM 00KY	586	DECEASED	40	5	4	2A	3	7	5	U133A	F	GBM
GBM 00MF	494	DECEASED	47	5	4	2A	3	7	5	U133A	M	GBM
GBM 0092987	691	DECEASED	45	5	3	2B	3	7	5	U133A	F	GBM
GBM 00DT	561	DECEASED	56	5	3	2B	3	7	5	U133A	M	GBM
GBM 00EM	359	DECEASED	56	5	3	2B	3	7	5	U133A	M	GBM
GBM 00EX	313	DECEASED	58	5	3	2B	3	7	5	U133A	M	GBM
GBM 00FM	622	DECEASED	55	5	3	2B	3	7	5	U133A	M	GBM
GBM 00IA	322	DECEASED	68	5	3	2B	3	7	5	U133A	M	GBM
GBM 00IM	118	DECEASED	59	5	3	2B	3	7	5	U133A	F	GBM
GBM 00KE	408	DECEASED	43	5	3	2B	3	7	5	U133A	M	GBM
GBM 00LO	37	DECEASED	86	5	3	2B	3	7	5	U133A	M	GBM
GBM 00MN	181	DECEASED	46	5	3	2B	3	7	5	U133A	M	GBM
GBM 00MW	95	DECEASED	71	5	3	2B	3	7	5	U133A	F	GBM
GBM 00TIR	365	DECEASED	54	5	3	2B	3	7	5	U133A	M	GBM
						PN (n = )	Pro (n = )	ProMes (n = )	Mes (n = )	(N = )
						56	48	18	69	191
						0.293194	0.251309	0.0942408	0.361257
names	TTS	STATUS (A=0/D=1)	AGE	AGE (4 39, 5 40)	encode HC	HC	GRP (2 yes 1A, 3 no 1A)	Grade (6 III, 7 IV)	SET(0=UCLA,1=UCLA2,2=MDA,3=UCSF,4=DUKE, 5=SCHECK, 6=NUTT,7=MISCHEL,8=SHAI))	platform	sex	Histo	Chemo Before Sample Taken	Radiation Before Sample Taken	Temodar Before Sample Taken
GBM 1673	452	DECEASED	55	5	1	1A	2	7	1	U133P2	M	GBM
GBM 2402	396	DECEASED	52	5	1	1A	2	7	1	U133P2	F	GBM
GBM 3184	355	DECEASED	58	5	1	1A	2	7	1	U133P2	M	GBM
GBM 3471	448	DECEASED	48	5	1	1A	2	7	1	U133P2	F	GBM	YES	YES	YES
GBM 800	107	DECEASED	42	5	1	1A	2	7	1	U133P2	M	GBM	YES	YES
GBM 834	1865	DECEASED	23	4	1	1A	2	7	1	U133P2	F	GBM	YES	YES	YES
GBM 954	66	DECEASED	55	5	1	1A	2	7	1	U133P2	M	GBM		YES
GBM 1835	13	DECEASED	56	5	2	2A	3	7	1	U133P2	M	GBM	YES	YES	YES
GBM 3094	72	DECEASED	53	5	2	2A	3	7	1	U133P2	M	GBM		YES
GBM 3199	298	DECEASED	33	4	4	2A	3	7	1	U133P2	F	GBM
GBM 1473	96	DECEASED	36	4	4	promes	3	7	1	U133P2	F	GBM	YES	YES	YES
GBM 1744	63	DECEASED	49	5	4	promes	3	7	1	U133P2	M	GBM
GBM 863	234	DECEASED	53	5	4	promes	3	7	1	U133P2	M	GBM	YES	YES	YES
GBM 923	2703	DECEASED	31	4	4	promes	3	7	1	U133P2	F	GBM	YES	YES	YES
GBM 953	129	DECEASED	49	5	4	promes	3	7	1	U133P2	F	GBM	YES
GBM 1310	117	DECEASED	46	5	3	2B	3	7	1	U133P2	M	GBM	YES	YES	YES
GBM 1876	689	DECEASED	19	4	3	2B	3	7	1	U133P2	F	GBM	YES	YES	YES
GBM 2057	38	DECEASED	71	5	3	2B	3	7	1	U133P2	M	GBM	YES	YES	YES
GBM 2073	18	DECEASED	55	5	3	2B	3	7	1	U133P2	M	GBM
GBM 2151	29	DECEASED	60	5	3	2B	3	7	1	U133P2	M	GBM	YES	YES	YES
GBM 2444	110	DECEASED	59	5	3	2B	3	7	1	U133P2	M	GBM	YES	YES	YES
GBM 2480	52	DECEASED	48	5	3	2B	3	7	1	U133P2	M	GBM	YES	YES	YES
GBM 3091	88	DECEASED	82	5	3	2B	3	7	1	U133P2	F	GBM
GBM 3521	299	DECEASED	68	5	3	2B	3	7	1	U133P2	M	GBM
GBM 3549	296	DECEASED	68	5	3	2B	3	7	1	U133P2	M	GBM
GBM 3792	458	ALIVE	51	5	3	2B	3	7	1	U133P2	M	GBM	YES	YES	YES
GBM 648	335	DECEASED	46	5	3	2B	3	7	1	U133P2	M	GBM		YES
						PN (n = )	Pro (n = )	ProMes (n = )	Mes (n = )	(N = )
						7	3	5	12	27
						0.259259	0.111111	0.185185	0.444444
names	TTS	STATUS (A=0/D=1)	AGE	AGE (4 39, 5 40)	encode HC	HC	GRP (2 yes 1A, 3 no 1A)	Grade (6 III, 7 IV)	SET(0=UCLA,1=UCLA2,2=MDA,3=UCSF,4=DUKE, 5=SCHECK, 6=NUTT,7=MISCHEL,8=SHAI))	platform	sex	Histo	Chemo Before Sample Taken	Radiation Before Sample Taken	Temodar Before Sample Taken
Brain_CG_10	408	DECEASED	NA	NA	1	1A	2	7	6	U95Av2	NA	GBM
Brain_CG_13	213	DECEASED	NA	NA	1	1A	2	7	6	U95Av2	NA	GBM
Brain_CG_7	630	ALIVE	NA	NA	1	1A	2	7	6	U95Av2	NA	GBM
Brain_CG_9	219	DECEASED	NA	NA	1	1A	2	7	6	U95Av2	NA	GBM
Brain_NG_1	1375	DECEASED	NA	NA	1	1A	2	7	6	U95Av2	NA	GBM
Brain_NG_11	519	DECEASED	NA	NA	1	1A	2	7	6	U95Av2	NA	GBM
Brain_NG_14	1162	DECEASED	NA	NA	1	1A	2	7	6	U95Av2	NA	GBM
Brain_NG_2	1644	ALIVE	NA	NA	1	1A	2	7	6	U95Av2	NA	GBM
Brain_NG_9	1354	ALIVE	NA	NA	1	1A	2	7	6	U95Av2	NA	GBM
Brain_CG_1	308	DECEASED	NA	NA	2	promes	3	7	6	U95Av2	NA	GBM
Brain_CG_12	323	DECEASED	NA	NA	2	2A	3	7	6	U95Av2	NA	GBM
Brain_CG_4	670	DECEASED	NA	NA	2	1A	2	7	6	U95Av2	NA	GBM
Brain_CG_5	729	ALIVE	NA	NA	2	2A	3	7	6	U95Av2	NA	GBM
Brain_CG_6	21	DECEASED	NA	NA	2	2A	3	7	6	U95Av2	NA	GBM
Brain_NG_13	157	DECEASED	NA	NA	2	2A	3	7	6	U95Av2	NA	GBM
Brain_NG_4	308	DECEASED	NA	NA	2	promes	3	7	6	U95Av2	NA	GBM
Brain_NG_5	177	DECEASED	NA	NA	2	2A	3	7	6	U95Av2	NA	GBM
Brain_NG_6	103	DECEASED	NA	NA	2	2A	3	7	6	U95Av2	NA	GBM
Brain_NG_7	992	ALIVE	NA	NA	2	2A	3	7	6	U95Av2	NA	GBM
Brain_CG_11	242	DECEASED	NA	NA	3	2B	3	7	6	U95Av2	NA	GBM
Brain_CG_14	97	DECEASED	NA	NA	3	2B	3	7	6	U95Av2	NA	GBM
Brain_CG_2	281	DECEASED	NA	NA	3	2B	3	7	6	U95Av2	NA	GBM
Brain_CG_3	501	DECEASED	NA	NA	3	2B	3	7	6	U95Av2	NA	GBM
Brain_CG_8	263	DECEASED	NA	NA	3	2B	3	7	6	U95Av2	NA	GBM
Brain_NG_10	276	DECEASED	NA	NA	3	2B	3	7	6	U95Av2	NA	GBM
Brain_NG_12	368	DECEASED	NA	NA	3	2B	3	7	6	U95Av2	NA	GBM
Brain_NG_3	406	DECEASED	NA	NA	3	2B	3	7	6	U95Av2	NA	GBM
Brain_NG_8	41	DECEASED	NA	NA	3	2B	3	7	6	U95Av2	NA	GBM
PM_125	557	DECEASED	68	5	1	1A	2	7	7	U95Av2	M	GBM
PM_68	39	DECEASED	66	5	2	2A	3	7	7	U95Av2	M	GBM
RS_416	354	DECEASED	29	4	1	1A	2	7	8	U95Av2	M	GBM
RS_432	126	DECEASED	31	4	1	1A	2	7	8	U95Av2	M	GBM
RS_110	214	DECEASED	69	5	2	promes	3	7	8	U95Av2	M	GBM
RS_16	56	DECEASED	44	5	2	2A	3	7	8	U95Av2	M	GBM
RS_176	1215	DECEASED	55	5	2	1A	2	7	8	U95Av2	F	GBM
RS_367	86	DECEASED	52	5	2	2B	3	7	8	U95Av2	M	GBM
RS_429	538	DECEASED	42	5	2	promes	3	7	8	U95Av2	M	GBM
RS_65	416	DECEASED	56	5	2	promes	3	7	8	U95Av2	M	GBM
RS_80	367	DECEASED	47	5	2	2A	3	7	8	U95Av2	M	GBM
RS_85	112	DECEASED	75	5	2	promes	3	7	8	U95Av2	M	GBM
RS_10	302	DECEASED	63	5	3	2B	3	7	8	U95Av2	F	GBM
RS_188	785	DECEASED	43	5	3	2B	3	7	8	U95Av2	M	GBM
RS_202	1099	DECEASED	60	5	3	2B	3	7	8	U95Av2	F	GBM
RS_203	422	DECEASED	46	5	3	2B	3	7	8	U95Av2	M	GBM
RS_263	286	DECEASED	82	5	3	2B	3	7	8	U95Av2	M	GBM
RS_268	185	DECEASED	64	5	3	2B	3	7	8	U95Av2	M	GBM
RS_46	412	DECEASED	75	5	3	2B	3	7	8	U95Av2	F	GBM
RS_476	293	DECEASED	49	5	3	2B	3	7	8	U95Av2	F	GBM
RS_502	350	DECEASED	72	5	3	2B	3	7	8	U95Av2	M	GBM
						PN (n = )	Pro (n = )	ProMes (n = )	Mes (n = )	(N = )
						14	10	6	19	49
						0.285714	0.204082	0.122449	0.387755

## Sheet: temodar(n=36)
names	TTS	STATUS (A=0/D=1)	AGE	AGE (4 39, 5 40)	encode HC	HC	GRP (2 yes 1A, 3 no 1A)	Grade (6 III, 7 IV)	SET(0=UCLA,1=UCLA2,2=MDA,3=UCSF,4=DUKE, 5=SCHECK, 6=NUTT,7=MISCHEL,8=SHAI))	platform	sex	Histo	Chemotherapy Before Sample Taken (Temodar)	Radiation Before Sample Taken	Temodar Before Sample Taken
GBM 923	2703	DECEASED	31	4	4	promes	3	7	1	U133P2	F	GBM	YES	YES	YES
GBM 834	1865	DECEASED	23	4	1	1A	2	7	1	U133P2	F	GBM	YES	YES	YES
TB_711	1696	DECEASED	71	5	3	2B	3	7	4	U133A	M	GBM	Tamoxifen, temozolomide (2), BCNU (6), Procarbazine (2)
GBM 2029	812	DECEASED	42	5	1	1A	2	7	0	U133A	F	GBM	YES	YES	YES
TB_956	710	DECEASED	58	5	4	promes	3	7	4	U133A	M	GBM	CCNU, VP-16, Tamoxifen, CPT-11, BCNU & O6BG, temozolomide, Procarbazine
TB_1091	710	DECEASED	53	5	4	promes	3	7	4	U133A	M	GBM	O6BG & BCNU, VP-16 (2), CPT-11 (2), CCNU (2), temozolomide (3), tamoxifen
GBM 1876	689	DECEASED	19	4	3	2B	3	7	1	U133P2	F	GBM	YES	YES	YES
TB_1143	606	DECEASED	61	5	3	2B	3	7	4	U133A	F	GBM	BCNU (4), VP-16 (1), temozolomide (3), CCNU (2), CPT-11 (1)
TB_1166	600	DECEASED	66	5	3	2B	3	7	4	U133A	F	GBM	CCNU (4), CPT-11 (1), temozolomide (3)
TB_1522	591	DECEASED	54	5	2	2A	3	7	4	U133A	M	GBM	PCV (6), temozolomide (4), tamoxifen (4), TP-38
TB_966	579	DECEASED	66	5	4	promes	3	7	4	U133A	M	GBM	temozolomide (2), CPT-11/BCNU (1), CPT-11 (3), O6BG, CCNU, VP-16
TB_1297	559	DECEASED	72	5	3	promes	3	7	4	U133A	F	GBM	Temozolomide (3), CCNU (4), VP16 (2)
TB_917	488	DECEASED	55	5	3	2B	3	7	4	U133A	M	GBM	O6BG, temozolomide (4), VP16, tamoxifen, CCNU (2)
GBM 3792	458	ALIVE	51	5	3	2B	3	7	1	U133P2	M	GBM	YES	YES	YES
GBM 3471	448	DECEASED	48	5	1	1A	2	7	1	U133P2	F	GBM	YES	YES	YES
GBM 2819	406	DECEASED	45	5	3	2B	3	7	1	U133A	M	GBM	YES	YES	YES
GBM 1489	338	DECEASED	55	5	1	1A	2	7	1	U133A	M	GBM	YES	YES	YES
GBM 1463	265	DECEASED	35	4	1	1A	2	7	0	U133A	M	GBM	YES	YES	YES
GBM 2017	237	DECEASED	60	5	3	2B	3	7	0	U133A	M	GBM	YES	YES	YES
GBM 863	234	DECEASED	53	5	4	promes	3	7	1	U133P2	M	GBM	YES	YES	YES
TB_1288	233	DECEASED	58	5	3	2B	3	7	4	U133A	F	GBM	Temozolomide (2+), gliadel
GBM 1725	211	DECEASED	60	5	3	2B	3	7	1	U133A	F	GBM	YES	YES	YES
GBM 1696	172	DECEASED	40	5	3	2B	3	7	1	U133A	M	GBM	YES	YES	YES
GBM 1022	126	DECEASED	31	4	2	2A	3	7	0	U133A	M	GBM	YES	YES	YES
GBM 1310	117	DECEASED	46	5	3	2B	3	7	1	U133P2	M	GBM	YES	YES	YES
TB_1406	115	DECEASED	75	5	4	promes	3	7	4	U133A	F	GBM	Temozolomide upfront (PD)
GBM 2444	110	DECEASED	59	5	3	2B	3	7	1	U133P2	M	GBM	YES	YES	YES
TB_906	109	DECEASED	57	5	2	2A	3	7	4	U133A	M	GBM	temozolomide (1)
GBM 932	98	DECEASED	18	4	2	2A	3	7	0	U133A	F	GBM	YES	YES	YES
GBM 1473	96	DECEASED	36	4	4	promes	3	7	1	U133P2	F	GBM	YES	YES	YES
GBM 2158	95	DECEASED	62	5	1	1A	2	7	0	U133A	F	GBM	YES	YES	YES
GBM 2480	52	DECEASED	48	5	3	2B	3	7	1	U133P2	M	GBM	YES	YES	YES
TB_1170	40	DECEASED	58	5	3	2B	3	7	4	U133A	M	GBM	CCNU(4), CPT-11(1), Temo (2)
GBM 2057	38	DECEASED	71	5	3	2B	3	7	1	U133P2	M	GBM	YES	YES	YES
GBM 2151	29	DECEASED	60	5	3	2B	3	7	1	U133P2	M	GBM	YES	YES	YES
GBM 1835	13	DECEASED	56	5	2	2A	3	7	1	U133P2	M	GBM	YES	YES	YES
	n1A yes temodar, survive 1 year or more	17 of 37	0.46
	n1A yes temodar median tts survive less than 1 year	211	8mos
	n1A yes temodar survive 14.6 mos more	15 of 37	0.4
	n1A yes temodar median tts survive 14.6 mos or more	#REF!	20mos		14.6 mos = 438 to 453 days

## Sheet: PN GBM(77)
names	TTS	STATUS (A=0/D=1)	AGE	AGE (4 39, 5 40)	encode HC	HC	GRP (2 yes 1A, 3 no 1A)	Grade (6 III, 7 IV)	SET(0=UCLA,1=UCLA2,2=MDA,3=UCSF,4=DUKE, 5=SCHECK, 6=NUTT,7=MISCHEL,8=SHAI))	platform	survival grp		counts	pct	pct		mean	median
GBM 658	3353	ALIVE	48	5	1	1A	2	7	1	U133A	L	LTS	26	0.337662	34		788.429	519
GBM 938	2994	DECEASED	29	4	1	1A	2	7	0	U133A	L	MTS	24	0.311688	31		2.16008	1.42192
GBM 1038	2387	ALIVE	40	5	1	1A	2	7	0	U133A	L	STS	27	0.350649	35
MDA_UCSF_4788	2254	DECEASED	45	5	1	1A	2	7	2	U133A	L
GBM 1478	2228	ALIVE	44	5	1	1A	2	7	0	U133A	L
GBM 1656	2101	ALIVE	53	5	1	1A	2	7	0	U133A	L
MDA_UCSF_4747	1939	ALIVE	22	4	1	1A	2	7	2	U133A	L
GBM 834	1865	DECEASED	23	4	1	1A	2	7	1	U133P2	L
Brain_NG_2	1644	ALIVE	NA	NA	1	1A	2	7	6	U95Av2	L
MDA_UCSF_3747	1470	DECEASED	38	4	1	1A	2	7	3	U133A	L
MDA_UCSF_3758	1421	DECEASED	34	4	1	1A	2	7	3	U133A	L
Brain_NG_1	1375	DECEASED	NA	NA	1	1A	2	7	6	U95Av2	L
Brain_NG_9	1354	ALIVE	NA	NA	1	1A	2	7	6	U95Av2	L
GBM 2371	1249	ALIVE	44	5	1	1A	2	7	1	U133A	L
GBM 751	1215	DECEASED	55	5	1	1A	2	7	1	U133A	L
Brain_NG_14	1162	DECEASED	NA	NA	1	1A	2	7	6	U95Av2	L
GBM 1039	1110	DECEASED	30	4	1	1A	2	7	1	U133A	L
GBM 2166	1098	DECEASED	39	4	1	1A	2	7	0	U133A	L
MDA_UCSF_3901	1050	DECEASED	36	4	1	1A	2	7	3	U133A	L
MDA_UCSF_9907	1022	ALIVE	25	4	1	1A	2	7	2	U133A	L
MDA_UCSF_3905	875	DECEASED	54	5	1	1A	2	7	3	U133A	L
GBM 2029	812	DECEASED	42	5	1	1A	2	7	0	U133A	L
GBM 00ICR	728	DECEASED	39	4	1	1A	2	7	5	U133A	M
GBM 2079	721	ALIVE	64	5	1	1A	2	7	0	U133A	M
MDA_UCSF_3774	679	DECEASED	48	5	1	1A	2	7	3	U133A	M
MDA_UCSF_3786	679	DECEASED	54	5	1	1A	2	7	3	U133A	M
Brain_CG_7	630	ALIVE	NA	NA	1	1A	2	7	6	U95Av2	M
GBM 00QP	621	DECEASED	63	5	1	1A	2	7	5	U133A	M
GBM 00AX	619	DECEASED	39	4	1	1A	2	7	5	U133A	M
GBM 00DJR	599	DECEASED	43	5	1	1A	2	7	5	U133A	M
PM_125	557	DECEASED	68	5	1	1A	2	7	7	U95Av2	M
Brain_NG_11	519	DECEASED	NA	NA	1	1A	2	7	6	U95Av2	M
GBM 1673	452	DECEASED	55	5	1	1A	2	7	1	U133P2	M
GBM 3471	448	DECEASED	48	5	1	1A	2	7	1	U133P2	M
GBM 1825	447	DECEASED	61	5	1	1A	2	7	1	U133A	M
Brain_CG_10	408	DECEASED	NA	NA	1	1A	2	7	6	U95Av2	M
GBM 2402	396	DECEASED	52	5	1	1A	2	7	1	U133P2	M
GBM 1905	389	DECEASED	75	5	1	1A	2	7	0	U133A	M
MDA_UCSF_4785	371	DECEASED	54	5	1	1A	2	7	2	U133A	M
GBM 00PA	362	DECEASED	60	5	1	1A	2	7	5	U133A	S
GBM 3184	355	DECEASED	58	5	1	1A	2	7	1	U133P2	S
RS_416	354	DECEASED	29	4	1	1A	2	7	8	U95Av2	S
GBM 1489	338	DECEASED	55	5	1	1A	2	7	1	U133A	S
GBM 585	299	DECEASED	63	5	1	1A	2	7	0	U133A	S
GBM 839	286	DECEASED	82	5	1	1A	2	7	0	U133A	S
GBM 1463	265	DECEASED	35	4	1	1A	2	7	0	U133A	S
MDA_UCSF_3749	238	DECEASED	49	5	1	1A	2	7	3	U133A	S
GBM 1342	224	DECEASED	54	5	1	1A	2	7	0	U133A	S
GBM 00BP	222	DECEASED	81	5	1	1A	2	7	5	U133A	S
Brain_CG_9	219	DECEASED	NA	NA	1	1A	2	7	6	U95Av2	S
Brain_CG_13	213	DECEASED	NA	NA	1	1A	2	7	6	U95Av2	S
GBM 824	207	DECEASED	50	5	1	1A	2	7	0	U133A	S
GBM 1796	203	DECEASED	42	5	1	1A	2	7	1	U133A	S
TB_115	147	DECEASED	67	5	1	1A	2	7	4	U133A	S
RS_432	126	DECEASED	31	4	1	1A	2	7	8	U95Av2	S
GBM 800	107	DECEASED	42	5	1	1A	2	7	1	U133P2	S
GBM 1423	96	DECEASED	54	5	1	1A	2	7	0	U133A	S
GBM 2158	95	DECEASED	62	5	1	1A	2	7	0	U133A	S
GBM 954	66	DECEASED	55	5	1	1A	2	7	1	U133P2	S
GBM 995	56	DECEASED	76	5	1	1A	2	7	0	U133A	S
GBM 681	49	DECEASED	55	5	1	1A	2	7	1	U133A	S
GBM 746	43	DECEASED	52	5	1	1A	2	7	0	U133A	S
MDA_UCSF_4129	21	DECEASED	50	5	1	1A	2	7	3	U133A	S
Brain_CG_4	670	DECEASED	NA	NA	2	1A	2	7	6	U95Av2	M
RS_176	1215	DECEASED	55	5	2	1A	2	7	8	U95Av2	L
GBM 1481	2222	ALIVE	78	5	3	1A	2	7	1	U133A	L
MDA_UCSF_3744	917	DECEASED	60	5	3	1A	2	7	3	U133A	L
MDA_UCSF_4787	371	DECEASED	54	5	3	1A	2	7	2	U133A	M
GBM 1516	2171	ALIVE	41	5	3	1A	2	7	0	U133A	L
GBM 1671	622	DECEASED	70	5	3	1A	2	7	1	U133A	M
GBM 628	153	DECEASED	76	5	3	1A	2	7	1	U133A	S
TB_686	364	DECEASED	50	5	3	1A	2	7	4	U133A	S
MDA_UCSF_3782	364	DECEASED	76	5	3	1A	2	7	3	U133A	S
MDA_UCSF_3832	539	DECEASED	47	5	3	1A	2	7	3	U133A	M
MDA_UCSF_3833	392	DECEASED	48	5	3	1A	2	7	3	U133A	M
GBM 706	506	DECEASED	54	5	3	1A	2	7	0	U133A	M
MDA_UCSF_4126	371	DECEASED	39	4	3	1A	2	7	3	U133A	M

## Sheet: Pro GBM(61)
names	TTS	STATUS (A=0/D=1)	AGE	AGE (4 39, 5 40)	encode HC	HC	GRP (2 yes 1A, 3 no 1A)	Grade (6 III, 7 IV)	SET(0=UCLA,1=UCLA2,2=MDA,3=UCSF,4=DUKE, 5=SCHECK, 6=NUTT,7=MISCHEL,8=SHAI))	platform	survival grp		counts	pct	pct		mean	median
MDA_UCSF_3826	1694	ALIVE	57	5	2	2A	3	7	3	U133A	L	LTS	6	0.0983607	10		384.817	283
MDA_UCSF_3754	1666	DECEASED	55	5	2	2A	3	7	3	U133A	L	MTS	18	0.295082	30		1.05429	0.775342
GBM 00ME	1644	DECEASED	49	5	2	2A	3	7	5	U133A	L	STS	37	0.606557	60
MDA_UCSF_4753	1015	ALIVE	24	4	2	2A	3	7	2	U133A	L
Brain_NG_7	992	ALIVE	NA	NA	2	2A	3	7	6	U95Av2	L
GBM 1745	780	DECEASED	42	5	2	2A	3	7	0	U133A	L
Brain_CG_5	729	ALIVE	NA	NA	2	2A	3	7	6	U95Av2	M
GBM 1675	683	DECEASED	61	5	2	2A	3	7	0	U133A	M
MDA_UCSF_3825	665	DECEASED	40	5	2	2A	3	7	3	U133A	M
TB_1522	591	DECEASED	54	5	2	2A	3	7	4	U133A	M
MDA_UCSF_3907	553	DECEASED	58	5	2	2A	3	7	3	U133A	M
MDA_UCSF_4782	511	DECEASED	49	5	2	2A	3	7	2	U133A	M
GBM 00MO	506	DECEASED	33	4	2	2A	3	7	5	U133A	M
MDA_UCSF_3748	490	DECEASED	45	5	2	2A	3	7	3	U133A	M
MDA_UCSF_4128	490	DECEASED	57	5	2	2A	3	7	3	U133A	M
MDA_UCSF_3900	434	DECEASED	53	5	2	2A	3	7	3	U133A	M
MDA_UCSF_4097	434	DECEASED	57	5	2	2A	3	7	3	U133A	M
GBM 1388	414	DECEASED	34	4	2	2A	3	7	1	U133A	M
MDA_UCSF_3897	399	DECEASED	55	5	2	2A	3	7	3	U133A	M
MDA_UCSF_4127	399	DECEASED	72	5	2	2A	3	7	3	U133A	M
RS_80	367	DECEASED	47	5	2	2A	3	7	8	U95Av2	M
MDA_UCSF_4094	357	DECEASED	32	4	2	2A	3	7	3	U133A	S
Brain_CG_12	323	DECEASED	NA	NA	2	2A	3	7	6	U95Av2	S
GBM 1354	313	DECEASED	42	5	2	2A	3	7	0	U133A	S
GBM 00KN	308	DECEASED	54	5	2	2A	3	7	5	U133A	S
GBM 00LK	295	DECEASED	64	5	2	2A	3	7	5	U133A	S
MDA_UCSF_4125	287	DECEASED	30	4	2	2A	3	7	3	U133A	S
MDA_UCSF_3906	273	DECEASED	32	4	2	2A	3	7	3	U133A	S
TB_1015	271	DECEASED	68	5	2	2A	3	7	4	U133A	S
GBM 2434	263	DECEASED	77	5	2	2A	3	7	1	U133A	S
TB_564	241	DECEASED	57	5	2	2A	3	7	4	U133A	S
MDA_UCSF_3827	224	DECEASED	51	5	2	2A	3	7	3	U133A	S
MDA_UCSF_3834	224	DECEASED	54	5	2	2A	3	7	3	U133A	S
TB_383	207	DECEASED	67	5	2	2A	3	7	4	U133A	S
GBM 2098	203	DECEASED	65	5	2	2A	3	7	0	U133A	S
GBM 00XP	192	DECEASED	49	5	2	2A	3	7	5	U133A	S
Brain_NG_5	177	DECEASED	NA	NA	2	2A	3	7	6	U95Av2	S
Brain_NG_13	157	DECEASED	NA	NA	2	2A	3	7	6	U95Av2	S
GBM 1022	126	DECEASED	31	4	2	2A	3	7	0	U133A	S
MDA_UCSF_3836	112	DECEASED	34	4	2	2A	3	7	3	U133A	S
TB_906	109	DECEASED	57	5	2	2A	3	7	4	U133A	S
GBM 660	107	DECEASED	75	5	2	2A	3	7	0	U133A	S
Brain_NG_6	103	DECEASED	NA	NA	2	2A	3	7	6	U95Av2	S
GBM 932	98	DECEASED	18	4	2	2A	3	7	0	U133A	S
GBM 00JS	79	DECEASED	69	5	2	2A	3	7	5	U133A	S
GBM 1735	73	DECEASED	53	5	2	2A	3	7	1	U133A	S
GBM 3094	72	DECEASED	53	5	2	2A	3	7	1	U133P2	S
GBM 1495	71	DECEASED	82	5	2	2A	3	7	0	U133A	S
GBM 1414	64	DECEASED	69	5	2	2A	3	7	0	U133A	S
RS_16	56	DECEASED	44	5	2	2A	3	7	8	U95Av2	S
PM_68	39	DECEASED	66	5	2	2A	3	7	7	U95Av2	S
Brain_CG_6	21	DECEASED	NA	NA	2	2A	3	7	6	U95Av2	S
GBM 1835	13	DECEASED	56	5	2	2A	3	7	1	U133P2	S
MDA_UCSF_3757	434	DECEASED	54	5	4	2A	3	7	3	U133A	M
GBM 00MF	494	DECEASED	47	5	4	2A	3	7	5	U133A	M
TB_959	184	DECEASED	60	5	4	2A	3	7	4	U133A	S
GBM 1900	279	DECEASED	45	5	4	2A	3	7	0	U133A	S
GBM 00BU	10	DECEASED	69	5	4	2A	3	7	5	U133A	S
GBM 712	188	DECEASED	49	5	4	2A	3	7	0	U133A	S
GBM 00KY	586	DECEASED	40	5	4	2A	3	7	5	U133A	M
GBM 3199	298	DECEASED	33	4	4	2A	3	7	1	U133P2	S

## Sheet: Mes GBM(100)
names	TTS	STATUS (A=0/D=1)	AGE	AGE (4 39, 5 40)	encode HC	HC	GRP (2 yes 1A, 3 no 1A)	Grade (6 III, 7 IV)	SET(0=UCLA,1=UCLA2,2=MDA,3=UCSF,4=DUKE, 5=SCHECK, 6=NUTT,7=MISCHEL,8=SHAI))	platform	survival grp		counts	pct	pct		mean	median
MDA_UCSF_3746	2191	DECEASED	43	5	3	2B	3	7	3	U133A	L	LTS	15	0.15	15		436.919	322
MDA_UCSF_3756	2177	DECEASED	50	5	3	2B	3	7	3	U133A	L	MTS	27	0.27	27		1.19704	0.882192
TB_711	1696	DECEASED	71	5	3	2B	3	7	4	U133A	L	STS	57	0.57	58
MDA_UCSF_3745	1652	DECEASED	48	5	3	2B	3	7	3	U133A	L
GBM 2036	1473	ALIVE	46	5	3	2B	3	7	1	U133A	L
MDA_UCSF_3753	1267	DECEASED	57	5	3	2B	3	7	3	U133A	L
RS_202	1099	DECEASED	60	5	3	2B	3	7	8	U95Av2	L
GBM 1043	1089	DECEASED	23	4	3	2B	3	7	0	U133A	L
MDA_UCSF_3903	1078	ALIVE	48	5	3	2B	3	7	3	U133A	L
MDA_UCSF_3830	917	DECEASED	68	5	3	2B	3	7	3	U133A	L
GBM 1798	870	DECEASED	47	5	3	2B	3	7	0	U133A	L
RS_188	785	DECEASED	43	5	3	2B	3	7	8	U95Av2	L
GBM 1817	763	DECEASED	56	5	3	2B	3	7	1	U133A	L
MDA_UCSF_3899	742	DECEASED	49	5	3	2B	3	7	3	U133A	L
TB_943	731	DECEASED	56	5	3	2B	3	7	4	U133A	L
GBM 0092987	691	DECEASED	45	5	3	2B	3	7	5	U133A	M
GBM 1876	689	DECEASED	19	4	3	2B	3	7	1	U133P2	M
GBM 2015	663	DECEASED	78	5	3	2B	3	7	0	U133A	M
TB_69	646	DECEASED	58	5	3	2B	3	7	4	U133A	M
GBM 2013	625	DECEASED	70	5	3	2B	3	7	0	U133A	M
GBM 00FM	622	DECEASED	55	5	3	2B	3	7	5	U133A	M
TB_1143	606	DECEASED	61	5	3	2B	3	7	4	U133A	M
TB_1166	600	DECEASED	66	5	3	2B	3	7	4	U133A	M
TB_156	591	DECEASED	57	5	3	2B	3	7	4	U133A	M
TB_883	583	DECEASED	70	5	3	2B	3	7	4	U133A	M
GBM 00DT	561	DECEASED	56	5	3	2B	3	7	5	U133A	M
GBM 673	553	DECEASED	41	5	3	2B	3	7	1	U133A	M
Brain_CG_3	501	DECEASED	NA	NA	3	2B	3	7	6	U95Av2	M
TB_917	488	DECEASED	55	5	3	2B	3	7	4	U133A	M
GBM 3792	458	ALIVE	51	5	3	2B	3	7	1	U133P2	M
MDA_UCSF_4122	455	DECEASED	72	5	3	2B	3	7	3	U133A	M
RS_203	422	DECEASED	46	5	3	2B	3	7	8	U95Av2	M
GBM 976	418	DECEASED	43	5	3	2B	3	7	0	U133A	M
MDA_UCSF_3759	413	DECEASED	49	5	3	2B	3	7	3	U133A	M
MDA_UCSF_3779	413	DECEASED	41	5	3	2B	3	7	3	U133A	M
RS_46	412	DECEASED	75	5	3	2B	3	7	8	U95Av2	M
GBM 00KE	408	DECEASED	43	5	3	2B	3	7	5	U133A	M
Brain_NG_3	406	DECEASED	NA	NA	3	2B	3	7	6	U95Av2	M
GBM 2819	406	DECEASED	45	5	3	2B	3	7	1	U133A	M
GBM 608	380	DECEASED	69	5	3	2B	3	7	1	U133A	M
GBM 2456	376	DECEASED	59	5	3	2B	3	7	1	U133A	M
Brain_NG_12	368	DECEASED	NA	NA	3	2B	3	7	6	U95Av2	M
GBM 00TIR	365	DECEASED	54	5	3	2B	3	7	5	U133A	S
GBM 00EM	359	DECEASED	56	5	3	2B	3	7	5	U133A	S
GBM 1507	358	DECEASED	46	5	3	2B	3	7	1	U133A	S
RS_502	350	DECEASED	72	5	3	2B	3	7	8	U95Av2	S
GBM 648	335	DECEASED	46	5	3	2B	3	7	1	U133P2	S
GBM 2149	334	DECEASED	46	5	3	2B	3	7	1	U133A	S
GBM 1902	325	DECEASED	56	5	3	2B	3	7	0	U133A	S
GBM 00IA	322	DECEASED	68	5	3	2B	3	7	5	U133A	S
GBM 00EX	313	DECEASED	58	5	3	2B	3	7	5	U133A	S
RS_10	302	DECEASED	63	5	3	2B	3	7	8	U95Av2	S
GBM 3521	299	DECEASED	68	5	3	2B	3	7	1	U133P2	S
GBM 3549	296	DECEASED	68	5	3	2B	3	7	1	U133P2	S
GBM 1398	293	DECEASED	49	5	3	2B	3	7	0	U133A	S
RS_476	293	DECEASED	49	5	3	2B	3	7	8	U95Av2	S
TB_1129	290	DECEASED	59	5	3	2B	3	7	4	U133A	S
TB_987	290	DECEASED	63	5	3	2B	3	7	4	U133A	S
RS_263	286	DECEASED	82	5	3	2B	3	7	8	U95Av2	S
Brain_CG_2	281	DECEASED	NA	NA	3	2B	3	7	6	U95Av2	S
Brain_NG_10	276	DECEASED	NA	NA	3	2B	3	7	6	U95Av2	S
Brain_CG_8	263	DECEASED	NA	NA	3	2B	3	7	6	U95Av2	S
TB_192	263	DECEASED	76	5	3	2B	3	7	4	U133A	S
Brain_CG_11	242	DECEASED	NA	NA	3	2B	3	7	6	U95Av2	S
GBM 2017	237	DECEASED	60	5	3	2B	3	7	0	U133A	S
TB_1288	233	DECEASED	58	5	3	2B	3	7	4	U133A	S
MDA_UCSF_3775	231	DECEASED	44	5	3	2B	3	7	3	U133A	S
MDA_UCSF_3895	231	DECEASED	34	4	3	2B	3	7	3	U133A	S
MDA_UCSF_3776	224	DECEASED	59	5	3	2B	3	7	3	U133A	S
GBM 2117	219	DECEASED	46	5	3	2B	3	7	1	U133A	S
GBM 1725	211	DECEASED	60	5	3	2B	3	7	1	U133A	S
GBM 604	185	DECEASED	66	5	3	2B	3	7	0	U133A	S
RS_268	185	DECEASED	64	5	3	2B	3	7	8	U95Av2	S
GBM 931	182	DECEASED	58	5	3	2B	3	7	0	U133A	S
GBM 00MN	181	DECEASED	46	5	3	2B	3	7	5	U133A	S
GBM 1782	181	DECEASED	40	5	3	2B	3	7	1	U133A	S
GBM 1696	172	DECEASED	40	5	3	2B	3	7	1	U133A	S
GBM 1469	153	DECEASED	56	5	3	2B	3	7	0	U133A	S
GBM 1659	123	DECEASED	58	5	3	2B	3	7	1	U133A	S
GBM 00IM	118	DECEASED	59	5	3	2B	3	7	5	U133A	S
GBM 1310	117	DECEASED	46	5	3	2B	3	7	1	U133P2	S
GBM 2444	110	DECEASED	59	5	3	2B	3	7	1	U133P2	S
Brain_CG_14	97	DECEASED	NA	NA	3	2B	3	7	6	U95Av2	S
GBM 00MW	95	DECEASED	71	5	3	2B	3	7	5	U133A	S
GBM 1032	90	DECEASED	34	4	3	2B	3	7	0	U133A	S
GBM 3091	88	DECEASED	82	5	3	2B	3	7	1	U133P2	S
MDA_UCSF_3910	84	DECEASED	43	5	3	2B	3	7	3	U133A	S
GBM 749	53	DECEASED	40	5	3	2B	3	7	0	U133A	S
GBM 2480	52	DECEASED	48	5	3	2B	3	7	1	U133P2	S
TB_999	47	DECEASED	76	5	3	2B	3	7	4	U133A	S
Brain_NG_8	41	DECEASED	NA	NA	3	2B	3	7	6	U95Av2	S
TB_1271	41	DECEASED	66	5	3	2B	3	7	4	U133A	S
TB_1170	40	DECEASED	58	5	3	2B	3	7	4	U133A	S
GBM 2057	38	DECEASED	71	5	3	2B	3	7	1	U133P2	S
GBM 00LO	37	DECEASED	86	5	3	2B	3	7	5	U133A	S
GBM 2151	29	DECEASED	60	5	3	2B	3	7	1	U133P2	S
GBM 2073	18	DECEASED	55	5	3	2B	3	7	1	U133P2	S
GBM 597	7	DECEASED	35	4	3	2B	3	7	0	U133A	S
RS_367	86	DECEASED	52	5	2	2B	3	7	8	U95Av2	S
GBM 00BR	209	DECEASED	85	5	4	2B	3	7	5	U133A	S

## Sheet: ProMes GBM(29)
names	TTS	STATUS (A=0/D=1)	AGE	AGE (4 39, 5 40)	encode HC	HC	GRP (2 yes 1A, 3 no 1A)	Grade (6 III, 7 IV)	SET(0=UCLA,1=UCLA2,2=MDA,3=UCSF,4=DUKE, 5=SCHECK, 6=NUTT,7=MISCHEL,8=SHAI))	platform	survival grp		counts	pct	pct		mean	median
GBM 923	2703	DECEASED	31	4	4	promes	3	7	1	U133P2	L	LTS	5	0.172414	17		525.759	385
MDA_UCSF_3781	1470	ALIVE	43	5	4	promes	3	7	3	U133A	L	MTS	10	0.344828	34		1.44043	1.05479
TB_70	923	DECEASED	53	5	4	promes	3	7	4	U133A	L	STS	14	0.482759	49
TB_1005	858	DECEASED	57	5	4	promes	3	7	4	U133A	L
MDA_UCSF_3839	777	DECEASED	48	5	4	promes	3	7	3	U133A	L
TB_1091	710	DECEASED	53	5	4	promes	3	7	4	U133A	M
TB_956	710	DECEASED	58	5	4	promes	3	7	4	U133A	M
MDA_UCSF_4102	637	DECEASED	68	5	4	promes	3	7	3	U133A	M
GBM 1823	596	DECEASED	47	5	4	promes	3	7	1	U133A	M
GBM 1667	588	DECEASED	44	5	4	promes	3	7	0	U133A	M
TB_966	579	DECEASED	66	5	4	promes	3	7	4	U133A	M
MDA_UCSF_3778	385	DECEASED	82	5	4	promes	3	7	3	U133A	M
GBM 00EJ	360	DECEASED	56	5	4	promes	3	7	5	U133A	S
GBM 697	356	DECEASED	61	5	4	promes	3	7	0	U133A	S
GBM 863	234	DECEASED	53	5	4	promes	3	7	1	U133P2	S
TB_1079	218	DECEASED	79	5	4	promes	3	7	4	U133A	S
GBM 00IW	144	DECEASED	59	5	4	promes	3	7	5	U133A	S
GBM 00IN	141	DECEASED	70	5	4	promes	3	7	5	U133A	S
GBM 953	129	DECEASED	49	5	4	promes	3	7	1	U133P2	S
TB_1406	115	DECEASED	75	5	4	promes	3	7	4	U133A	S
GBM 1473	96	DECEASED	36	4	4	promes	3	7	1	U133P2	S
GBM 1744	63	DECEASED	49	5	4	promes	3	7	1	U133P2	S
TB_1297	559	DECEASED	72	5	3	promes	3	7	4	U133A	M
Brain_CG_1	308	DECEASED	NA	NA	2	promes	3	7	6	U95Av2	S
Brain_NG_4	308	DECEASED	NA	NA	2	promes	3	7	6	U95Av2	S
RS_110	214	DECEASED	69	5	2	promes	3	7	8	U95Av2	S
RS_429	538	DECEASED	42	5	2	promes	3	7	8	U95Av2	M
RS_65	416	DECEASED	56	5	2	promes	3	7	8	U95Av2	M
RS_85	112	DECEASED	75	5	2	promes	3	7	8	U95Av2	S

## Sheet: Fig2A_N(267)_PN(77)_nPN(190)
names	TTS	STATUS (A=0/D=1)	AGE	AGE (4 39, 5 40)	HC	GRP (2 yes 1A, 3 no 1A)	Grade (6 III, 7 IV)	SET(0=UCLA,1=UCLA2,2=MDA,3=UCSF,4=DUKE, 5=SCHECK, 6=NUTT,7=MISCHEL,8=SHAI))	platform		mean	median		mean	median
GBM 1038	2387	ALIVE	40	5	1A	2	7	0	U133A		788.429	519		432.095	310.5
GBM 1342	224	DECEASED	54	5	1A	2	7	0	U133A		2.16008	1.42192		1.18382	0.850685
GBM 1423	96	DECEASED	54	5	1A	2	7	0	U133A		PN			nPN
GBM 1463	265	DECEASED	35	4	1A	2	7	0	U133A
GBM 1478	2228	ALIVE	44	5	1A	2	7	0	U133A
GBM 1656	2101	ALIVE	53	5	1A	2	7	0	U133A
GBM 1905	389	DECEASED	75	5	1A	2	7	0	U133A
GBM 2029	812	DECEASED	42	5	1A	2	7	0	U133A
GBM 2079	721	ALIVE	64	5	1A	2	7	0	U133A
GBM 2158	95	DECEASED	62	5	1A	2	7	0	U133A
GBM 2166	1098	DECEASED	39	4	1A	2	7	0	U133A
GBM 585	299	DECEASED	63	5	1A	2	7	0	U133A
GBM 746	43	DECEASED	52	5	1A	2	7	0	U133A
GBM 824	207	DECEASED	50	5	1A	2	7	0	U133A
GBM 839	286	DECEASED	82	5	1A	2	7	0	U133A
GBM 938	2994	DECEASED	29	4	1A	2	7	0	U133A
GBM 995	56	DECEASED	76	5	1A	2	7	0	U133A
GBM 1516	2171	ALIVE	41	5	1A	2	7	0	U133A
GBM 706	506	DECEASED	54	5	1A	2	7	0	U133A
GBM 1039	1110	DECEASED	30	4	1A	2	7	1	U133A
GBM 1489	338	DECEASED	55	5	1A	2	7	1	U133A
GBM 1673	452	DECEASED	55	5	1A	2	7	1	U133P2
GBM 1796	203	DECEASED	42	5	1A	2	7	1	U133A
GBM 1825	447	DECEASED	61	5	1A	2	7	1	U133A
GBM 2371	1249	ALIVE	44	5	1A	2	7	1	U133A
GBM 2402	396	DECEASED	52	5	1A	2	7	1	U133P2
GBM 3184	355	DECEASED	58	5	1A	2	7	1	U133P2
GBM 3471	448	DECEASED	48	5	1A	2	7	1	U133P2
GBM 658	3353	ALIVE	48	5	1A	2	7	1	U133A
GBM 681	49	DECEASED	55	5	1A	2	7	1	U133A
GBM 751	1215	DECEASED	55	5	1A	2	7	1	U133A
GBM 800	107	DECEASED	42	5	1A	2	7	1	U133P2
GBM 834	1865	DECEASED	23	4	1A	2	7	1	U133P2
GBM 954	66	DECEASED	55	5	1A	2	7	1	U133P2
GBM 1481	2222	ALIVE	78	5	1A	2	7	1	U133A
GBM 1671	622	DECEASED	70	5	1A	2	7	1	U133A
GBM 628	153	DECEASED	76	5	1A	2	7	1	U133A
MDA_UCSF_4747	1939	ALIVE	22	4	1A	2	7	2	U133A
MDA_UCSF_4785	371	DECEASED	54	5	1A	2	7	2	U133A
MDA_UCSF_4788	2254	DECEASED	45	5	1A	2	7	2	U133A
MDA_UCSF_9907	1022	ALIVE	25	4	1A	2	7	2	U133A
MDA_UCSF_4787	371	DECEASED	54	5	1A	2	7	2	U133A
MDA_UCSF_3747	1470	DECEASED	38	4	1A	2	7	3	U133A
MDA_UCSF_3749	238	DECEASED	49	5	1A	2	7	3	U133A
MDA_UCSF_3758	1421	DECEASED	34	4	1A	2	7	3	U133A
MDA_UCSF_3774	679	DECEASED	48	5	1A	2	7	3	U133A
MDA_UCSF_3786	679	DECEASED	54	5	1A	2	7	3	U133A
MDA_UCSF_3901	1050	DECEASED	36	4	1A	2	7	3	U133A
MDA_UCSF_3905	875	DECEASED	54	5	1A	2	7	3	U133A
MDA_UCSF_4129	21	DECEASED	50	5	1A	2	7	3	U133A
MDA_UCSF_3744	917	DECEASED	60	5	1A	2	7	3	U133A
MDA_UCSF_3782	364	DECEASED	76	5	1A	2	7	3	U133A
MDA_UCSF_3832	539	DECEASED	47	5	1A	2	7	3	U133A
MDA_UCSF_3833	392	DECEASED	48	5	1A	2	7	3	U133A
MDA_UCSF_4126	371	DECEASED	39	4	1A	2	7	3	U133A
TB_115	147	DECEASED	67	5	1A	2	7	4	U133A
TB_686	364	DECEASED	50	5	1A	2	7	4	U133A
GBM 00AX	619	DECEASED	39	4	1A	2	7	5	U133A
GBM 00BP	222	DECEASED	81	5	1A	2	7	5	U133A
GBM 00DJR	599	DECEASED	43	5	1A	2	7	5	U133A
GBM 00ICR	728	DECEASED	39	4	1A	2	7	5	U133A
GBM 00PA	362	DECEASED	60	5	1A	2	7	5	U133A
GBM 00QP	621	DECEASED	63	5	1A	2	7	5	U133A
Brain_CG_10	408	DECEASED	NA	NA	1A	2	7	6	U95Av2
Brain_CG_13	213	DECEASED	NA	NA	1A	2	7	6	U95Av2
Brain_CG_7	630	ALIVE	NA	NA	1A	2	7	6	U95Av2
Brain_CG_9	219	DECEASED	NA	NA	1A	2	7	6	U95Av2
Brain_NG_1	1375	DECEASED	NA	NA	1A	2	7	6	U95Av2
Brain_NG_11	519	DECEASED	NA	NA	1A	2	7	6	U95Av2
Brain_NG_14	1162	DECEASED	NA	NA	1A	2	7	6	U95Av2
Brain_NG_2	1644	ALIVE	NA	NA	1A	2	7	6	U95Av2
Brain_NG_9	1354	ALIVE	NA	NA	1A	2	7	6	U95Av2
Brain_CG_4	670	DECEASED	NA	NA	1A	2	7	6	U95Av2
PM_125	557	DECEASED	68	5	1A	2	7	7	U95Av2
RS_416	354	DECEASED	29	4	1A	2	7	8	U95Av2
RS_432	126	DECEASED	31	4	1A	2	7	8	U95Av2
RS_176	1215	DECEASED	55	5	1A	2	7	8	U95Av2
GBM 1022	126	DECEASED	31	4	2A	3	7	0	U133A
GBM 1354	313	DECEASED	42	5	2A	3	7	0	U133A
GBM 1414	64	DECEASED	69	5	2A	3	7	0	U133A
GBM 1495	71	DECEASED	82	5	2A	3	7	0	U133A
GBM 1675	683	DECEASED	61	5	2A	3	7	0	U133A
GBM 1745	780	DECEASED	42	5	2A	3	7	0	U133A
GBM 2098	203	DECEASED	65	5	2A	3	7	0	U133A
GBM 660	107	DECEASED	75	5	2A	3	7	0	U133A
GBM 932	98	DECEASED	18	4	2A	3	7	0	U133A
GBM 1900	279	DECEASED	45	5	2A	3	7	0	U133A
GBM 712	188	DECEASED	49	5	2A	3	7	0	U133A
GBM 1388	414	DECEASED	34	4	2A	3	7	1	U133A
GBM 1735	73	DECEASED	53	5	2A	3	7	1	U133A
GBM 1835	13	DECEASED	56	5	2A	3	7	1	U133P2
GBM 2434	263	DECEASED	77	5	2A	3	7	1	U133A
GBM 3094	72	DECEASED	53	5	2A	3	7	1	U133P2
MDA_UCSF_4753	1015	ALIVE	24	4	2A	3	7	2	U133A
MDA_UCSF_4782	511	DECEASED	49	5	2A	3	7	2	U133A
MDA_UCSF_3748	490	DECEASED	45	5	2A	3	7	3	U133A
MDA_UCSF_3754	1666	DECEASED	55	5	2A	3	7	3	U133A
MDA_UCSF_3825	665	DECEASED	40	5	2A	3	7	3	U133A
MDA_UCSF_3826	1694	ALIVE	57	5	2A	3	7	3	U133A
MDA_UCSF_3827	224	DECEASED	51	5	2A	3	7	3	U133A
MDA_UCSF_3834	224	DECEASED	54	5	2A	3	7	3	U133A
MDA_UCSF_3836	112	DECEASED	34	4	2A	3	7	3	U133A
MDA_UCSF_3897	399	DECEASED	55	5	2A	3	7	3	U133A
MDA_UCSF_3900	434	DECEASED	53	5	2A	3	7	3	U133A
MDA_UCSF_3906	273	DECEASED	32	4	2A	3	7	3	U133A
MDA_UCSF_3907	553	DECEASED	58	5	2A	3	7	3	U133A
MDA_UCSF_4094	357	DECEASED	32	4	2A	3	7	3	U133A
MDA_UCSF_4097	434	DECEASED	57	5	2A	3	7	3	U133A
MDA_UCSF_4125	287	DECEASED	30	4	2A	3	7	3	U133A
MDA_UCSF_4127	399	DECEASED	72	5	2A	3	7	3	U133A
MDA_UCSF_4128	490	DECEASED	57	5	2A	3	7	3	U133A
MDA_UCSF_3757	434	DECEASED	54	5	2A	3	7	3	U133A
TB_1015	271	DECEASED	68	5	2A	3	7	4	U133A
TB_1522	591	DECEASED	54	5	2A	3	7	4	U133A
TB_383	207	DECEASED	67	5	2A	3	7	4	U133A
TB_564	241	DECEASED	57	5	2A	3	7	4	U133A
TB_906	109	DECEASED	57	5	2A	3	7	4	U133A
TB_959	184	DECEASED	60	5	2A	3	7	4	U133A
GBM 00JS	79	DECEASED	69	5	2A	3	7	5	U133A
GBM 00KN	308	DECEASED	54	5	2A	3	7	5	U133A
GBM 00LK	295	DECEASED	64	5	2A	3	7	5	U133A
GBM 00ME	1644	DECEASED	49	5	2A	3	7	5	U133A
GBM 00MO	506	DECEASED	33	4	2A	3	7	5	U133A
GBM 00XP	192	DECEASED	49	5	2A	3	7	5	U133A
GBM 00BU	10	DECEASED	69	5	2A	3	7	5	U133A
GBM 00KY	586	DECEASED	40	5	2A	3	7	5	U133A
GBM 00MF	494	DECEASED	47	5	2A	3	7	5	U133A
Brain_CG_12	323	DECEASED	NA	NA	2A	3	7	6	U95Av2
Brain_CG_5	729	ALIVE	NA	NA	2A	3	7	6	U95Av2
Brain_CG_6	21	DECEASED	NA	NA	2A	3	7	6	U95Av2
Brain_NG_13	157	DECEASED	NA	NA	2A	3	7	6	U95Av2
Brain_NG_5	177	DECEASED	NA	NA	2A	3	7	6	U95Av2
Brain_NG_6	103	DECEASED	NA	NA	2A	3	7	6	U95Av2
Brain_NG_7	992	ALIVE	NA	NA	2A	3	7	6	U95Av2
PM_68	39	DECEASED	66	5	2A	3	7	7	U95Av2
RS_16	56	DECEASED	44	5	2A	3	7	8	U95Av2
RS_80	367	DECEASED	47	5	2A	3	7	8	U95Av2
GBM 1032	90	DECEASED	34	4	2B	3	7	0	U133A
GBM 1043	1089	DECEASED	23	4	2B	3	7	0	U133A
GBM 1398	293	DECEASED	49	5	2B	3	7	0	U133A
GBM 1469	153	DECEASED	56	5	2B	3	7	0	U133A
GBM 1798	870	DECEASED	47	5	2B	3	7	0	U133A
GBM 1902	325	DECEASED	56	5	2B	3	7	0	U133A
GBM 2013	625	DECEASED	70	5	2B	3	7	0	U133A
GBM 2015	663	DECEASED	78	5	2B	3	7	0	U133A
GBM 2017	237	DECEASED	60	5	2B	3	7	0	U133A
GBM 597	7	DECEASED	35	4	2B	3	7	0	U133A
GBM 604	185	DECEASED	66	5	2B	3	7	0	U133A
GBM 749	53	DECEASED	40	5	2B	3	7	0	U133A
GBM 931	182	DECEASED	58	5	2B	3	7	0	U133A
GBM 976	418	DECEASED	43	5	2B	3	7	0	U133A
GBM 1310	117	DECEASED	46	5	2B	3	7	1	U133P2
GBM 1507	358	DECEASED	46	5	2B	3	7	1	U133A
GBM 1659	123	DECEASED	58	5	2B	3	7	1	U133A
GBM 1696	172	DECEASED	40	5	2B	3	7	1	U133A
GBM 1725	211	DECEASED	60	5	2B	3	7	1	U133A
GBM 1782	181	DECEASED	40	5	2B	3	7	1	U133A
GBM 1817	763	DECEASED	56	5	2B	3	7	1	U133A
GBM 1876	689	DECEASED	19	4	2B	3	7	1	U133P2
GBM 2036	1473	ALIVE	46	5	2B	3	7	1	U133A
GBM 2057	38	DECEASED	71	5	2B	3	7	1	U133P2
GBM 2073	18	DECEASED	55	5	2B	3	7	1	U133P2
GBM 2117	219	DECEASED	46	5	2B	3	7	1	U133A
GBM 2149	334	DECEASED	46	5	2B	3	7	1	U133A
GBM 2151	29	DECEASED	60	5	2B	3	7	1	U133P2
GBM 2444	110	DECEASED	59	5	2B	3	7	1	U133P2
GBM 2456	376	DECEASED	59	5	2B	3	7	1	U133A
GBM 2480	52	DECEASED	48	5	2B	3	7	1	U133P2
GBM 2819	406	DECEASED	45	5	2B	3	7	1	U133A
GBM 3091	88	DECEASED	82	5	2B	3	7	1	U133P2
GBM 3521	299	DECEASED	68	5	2B	3	7	1	U133P2
GBM 3549	296	DECEASED	68	5	2B	3	7	1	U133P2
GBM 3792	458	ALIVE	51	5	2B	3	7	1	U133P2
GBM 608	380	DECEASED	69	5	2B	3	7	1	U133A
GBM 648	335	DECEASED	46	5	2B	3	7	1	U133P2
GBM 673	553	DECEASED	41	5	2B	3	7	1	U133A
MDA_UCSF_3745	1652	DECEASED	48	5	2B	3	7	3	U133A
MDA_UCSF_3746	2191	DECEASED	43	5	2B	3	7	3	U133A
MDA_UCSF_3753	1267	DECEASED	57	5	2B	3	7	3	U133A
MDA_UCSF_3756	2177	DECEASED	50	5	2B	3	7	3	U133A
MDA_UCSF_3759	413	DECEASED	49	5	2B	3	7	3	U133A
MDA_UCSF_3775	231	DECEASED	44	5	2B	3	7	3	U133A
MDA_UCSF_3776	224	DECEASED	59	5	2B	3	7	3	U133A
MDA_UCSF_3779	413	DECEASED	41	5	2B	3	7	3	U133A
MDA_UCSF_3830	917	DECEASED	68	5	2B	3	7	3	U133A
MDA_UCSF_3895	231	DECEASED	34	4	2B	3	7	3	U133A
MDA_UCSF_3899	742	DECEASED	49	5	2B	3	7	3	U133A
MDA_UCSF_3903	1078	ALIVE	48	5	2B	3	7	3	U133A
MDA_UCSF_3910	84	DECEASED	43	5	2B	3	7	3	U133A
MDA_UCSF_4122	455	DECEASED	72	5	2B	3	7	3	U133A
TB_1129	290	DECEASED	59	5	2B	3	7	4	U133A
TB_1143	606	DECEASED	61	5	2B	3	7	4	U133A
TB_1166	600	DECEASED	66	5	2B	3	7	4	U133A
TB_1170	40	DECEASED	58	5	2B	3	7	4	U133A
TB_1271	41	DECEASED	66	5	2B	3	7	4	U133A
TB_1288	233	DECEASED	58	5	2B	3	7	4	U133A
TB_156	591	DECEASED	57	5	2B	3	7	4	U133A
TB_192	263	DECEASED	76	5	2B	3	7	4	U133A
TB_69	646	DECEASED	58	5	2B	3	7	4	U133A
TB_711	1696	DECEASED	71	5	2B	3	7	4	U133A
TB_883	583	DECEASED	70	5	2B	3	7	4	U133A
TB_917	488	DECEASED	55	5	2B	3	7	4	U133A
TB_943	731	DECEASED	56	5	2B	3	7	4	U133A
TB_987	290	DECEASED	63	5	2B	3	7	4	U133A
TB_999	47	DECEASED	76	5	2B	3	7	4	U133A
GBM 00BR	209	DECEASED	85	5	2B	3	7	5	U133A
GBM 0092987	691	DECEASED	45	5	2B	3	7	5	U133A
GBM 00DT	561	DECEASED	56	5	2B	3	7	5	U133A
GBM 00EM	359	DECEASED	56	5	2B	3	7	5	U133A
GBM 00EX	313	DECEASED	58	5	2B	3	7	5	U133A
GBM 00FM	622	DECEASED	55	5	2B	3	7	5	U133A
GBM 00IA	322	DECEASED	68	5	2B	3	7	5	U133A
GBM 00IM	118	DECEASED	59	5	2B	3	7	5	U133A
GBM 00KE	408	DECEASED	43	5	2B	3	7	5	U133A
GBM 00LO	37	DECEASED	86	5	2B	3	7	5	U133A
GBM 00MN	181	DECEASED	46	5	2B	3	7	5	U133A
GBM 00MW	95	DECEASED	71	5	2B	3	7	5	U133A
GBM 00TIR	365	DECEASED	54	5	2B	3	7	5	U133A
Brain_CG_11	242	DECEASED	NA	NA	2B	3	7	6	U95Av2
Brain_CG_14	97	DECEASED	NA	NA	2B	3	7	6	U95Av2
Brain_CG_2	281	DECEASED	NA	NA	2B	3	7	6	U95Av2
Brain_CG_3	501	DECEASED	NA	NA	2B	3	7	6	U95Av2
Brain_CG_8	263	DECEASED	NA	NA	2B	3	7	6	U95Av2
Brain_NG_10	276	DECEASED	NA	NA	2B	3	7	6	U95Av2
Brain_NG_12	368	DECEASED	NA	NA	2B	3	7	6	U95Av2
Brain_NG_3	406	DECEASED	NA	NA	2B	3	7	6	U95Av2
Brain_NG_8	41	DECEASED	NA	NA	2B	3	7	6	U95Av2
RS_367	86	DECEASED	52	5	2B	3	7	8	U95Av2
RS_10	302	DECEASED	63	5	2B	3	7	8	U95Av2
RS_188	785	DECEASED	43	5	2B	3	7	8	U95Av2
RS_202	1099	DECEASED	60	5	2B	3	7	8	U95Av2
RS_203	422	DECEASED	46	5	2B	3	7	8	U95Av2
RS_263	286	DECEASED	82	5	2B	3	7	8	U95Av2
RS_268	185	DECEASED	64	5	2B	3	7	8	U95Av2
RS_46	412	DECEASED	75	5	2B	3	7	8	U95Av2
RS_476	293	DECEASED	49	5	2B	3	7	8	U95Av2
RS_502	350	DECEASED	72	5	2B	3	7	8	U95Av2
GBM 1667	588	DECEASED	44	5	promes	3	7	0	U133A
GBM 697	356	DECEASED	61	5	promes	3	7	0	U133A
GBM 1473	96	DECEASED	36	4	promes	3	7	1	U133P2
GBM 1744	63	DECEASED	49	5	promes	3	7	1	U133P2
GBM 1823	596	DECEASED	47	5	promes	3	7	1	U133A
GBM 3199	298	DECEASED	33	4	promes	3	7	1	U133P2
GBM 863	234	DECEASED	53	5	promes	3	7	1	U133P2
GBM 923	2703	DECEASED	31	4	promes	3	7	1	U133P2
GBM 953	129	DECEASED	49	5	promes	3	7	1	U133P2
MDA_UCSF_3778	385	DECEASED	82	5	promes	3	7	3	U133A
MDA_UCSF_3781	1470	ALIVE	43	5	promes	3	7	3	U133A
MDA_UCSF_3839	777	DECEASED	48	5	promes	3	7	3	U133A
MDA_UCSF_4102	637	DECEASED	68	5	promes	3	7	3	U133A
TB_1005	858	DECEASED	57	5	promes	3	7	4	U133A
TB_1079	218	DECEASED	79	5	promes	3	7	4	U133A
TB_1091	710	DECEASED	53	5	promes	3	7	4	U133A
TB_1406	115	DECEASED	75	5	promes	3	7	4	U133A
TB_70	923	DECEASED	53	5	promes	3	7	4	U133A
TB_956	710	DECEASED	58	5	promes	3	7	4	U133A
TB_966	579	DECEASED	66	5	promes	3	7	4	U133A
TB_1297	559	DECEASED	72	5	promes	3	7	4	U133A
GBM 00EJ	360	DECEASED	56	5	promes	3	7	5	U133A
GBM 00IN	141	DECEASED	70	5	promes	3	7	5	U133A
GBM 00IW	144	DECEASED	59	5	promes	3	7	5	U133A
Brain_CG_1	308	DECEASED	NA	NA	promes	3	7	6	U95Av2
Brain_NG_4	308	DECEASED	NA	NA	promes	3	7	6	U95Av2
RS_110	214	DECEASED	69	5	promes	3	7	8	U95Av2
RS_429	538	DECEASED	42	5	promes	3	7	8	U95Av2
RS_65	416	DECEASED	56	5	promes	3	7	8	U95Av2
RS_85	112	DECEASED	75	5	promes	3	7	8	U95Av2

## Sheet: Fig2B_N(239)_l40(32)_m40(207)
names	TTS	STATUS (A=0/D=1)	AGE	AGE (4 39, 5 40)	HC	GRP (2 yes 1A, 3 no 1A)	Grade (6 III, 7 IV)	SET(0=UCLA,1=UCLA2,2=MDA,3=UCSF,4=DUKE, 5=SCHECK, 6=NUTT,7=MISCHEL,8=SHAI))	platform		mean	median		mean	median
GBM 1463	265	DECEASED	35	4	1A	2	7	0	U133A		775.719	460		503.367	362
GBM 2166	1098	DECEASED	39	4	1A	2	7	0	U133A		2.12526	1.26027		1.37909	0.991781
GBM 938	2994	DECEASED	29	4	1A	2	7	0	U133A		L40			M40
GBM 1022	126	DECEASED	31	4	2A	3	7	0	U133A
GBM 932	98	DECEASED	18	4	2A	3	7	0	U133A
GBM 1032	90	DECEASED	34	4	2B	3	7	0	U133A
GBM 1043	1089	DECEASED	23	4	2B	3	7	0	U133A
GBM 597	7	DECEASED	35	4	2B	3	7	0	U133A
GBM 1039	1110	DECEASED	30	4	1A	2	7	1	U133A
GBM 834	1865	DECEASED	23	4	1A	2	7	1	U133P2
GBM 1388	414	DECEASED	34	4	2A	3	7	1	U133A
GBM 1473	96	DECEASED	36	4	promes	3	7	1	U133P2
GBM 3199	298	DECEASED	33	4	promes	3	7	1	U133P2
GBM 923	2703	DECEASED	31	4	promes	3	7	1	U133P2
GBM 1876	689	DECEASED	19	4	2B	3	7	1	U133P2
MDA_UCSF_4747	1939	ALIVE	22	4	1A	2	7	2	U133A
MDA_UCSF_9907	1022	ALIVE	25	4	1A	2	7	2	U133A
MDA_UCSF_4753	1015	ALIVE	24	4	2A	3	7	2	U133A
MDA_UCSF_3747	1470	DECEASED	38	4	1A	2	7	3	U133A
MDA_UCSF_3758	1421	DECEASED	34	4	1A	2	7	3	U133A
MDA_UCSF_3901	1050	DECEASED	36	4	1A	2	7	3	U133A
MDA_UCSF_3836	112	DECEASED	34	4	2A	3	7	3	U133A
MDA_UCSF_3906	273	DECEASED	32	4	2A	3	7	3	U133A
MDA_UCSF_4094	357	DECEASED	32	4	2A	3	7	3	U133A
MDA_UCSF_4125	287	DECEASED	30	4	2A	3	7	3	U133A
MDA_UCSF_3895	231	DECEASED	34	4	2B	3	7	3	U133A
MDA_UCSF_4126	371	DECEASED	39	4	1A	2	7	3	U133A
GBM 00AX	619	DECEASED	39	4	1A	2	7	5	U133A
GBM 00ICR	728	DECEASED	39	4	1A	2	7	5	U133A
GBM 00MO	506	DECEASED	33	4	2A	3	7	5	U133A
RS_416	354	DECEASED	29	4	1A	2	7	8	U95Av2
RS_432	126	DECEASED	31	4	1A	2	7	8	U95Av2
GBM 1038	2387	ALIVE	40	5	1A	2	7	0	U133A
GBM 1342	224	DECEASED	54	5	1A	2	7	0	U133A
GBM 1423	96	DECEASED	54	5	1A	2	7	0	U133A
GBM 1478	2228	ALIVE	44	5	1A	2	7	0	U133A
GBM 1656	2101	ALIVE	53	5	1A	2	7	0	U133A
GBM 1905	389	DECEASED	75	5	1A	2	7	0	U133A
GBM 2029	812	DECEASED	42	5	1A	2	7	0	U133A
GBM 2079	721	ALIVE	64	5	1A	2	7	0	U133A
GBM 2158	95	DECEASED	62	5	1A	2	7	0	U133A
GBM 585	299	DECEASED	63	5	1A	2	7	0	U133A
GBM 746	43	DECEASED	52	5	1A	2	7	0	U133A
GBM 824	207	DECEASED	50	5	1A	2	7	0	U133A
GBM 839	286	DECEASED	82	5	1A	2	7	0	U133A
GBM 995	56	DECEASED	76	5	1A	2	7	0	U133A
GBM 1354	313	DECEASED	42	5	2A	3	7	0	U133A
GBM 1414	64	DECEASED	69	5	2A	3	7	0	U133A
GBM 1495	71	DECEASED	82	5	2A	3	7	0	U133A
GBM 1675	683	DECEASED	61	5	2A	3	7	0	U133A
GBM 1745	780	DECEASED	42	5	2A	3	7	0	U133A
GBM 2098	203	DECEASED	65	5	2A	3	7	0	U133A
GBM 660	107	DECEASED	75	5	2A	3	7	0	U133A
GBM 1667	588	DECEASED	44	5	promes	3	7	0	U133A
GBM 1900	279	DECEASED	45	5	2A	3	7	0	U133A
GBM 697	356	DECEASED	61	5	promes	3	7	0	U133A
GBM 712	188	DECEASED	49	5	2A	3	7	0	U133A
GBM 1398	293	DECEASED	49	5	2B	3	7	0	U133A
GBM 1469	153	DECEASED	56	5	2B	3	7	0	U133A
GBM 1516	2171	ALIVE	41	5	1A	2	7	0	U133A
GBM 1798	870	DECEASED	47	5	2B	3	7	0	U133A
GBM 1902	325	DECEASED	56	5	2B	3	7	0	U133A
GBM 2013	625	DECEASED	70	5	2B	3	7	0	U133A
GBM 2015	663	DECEASED	78	5	2B	3	7	0	U133A
GBM 2017	237	DECEASED	60	5	2B	3	7	0	U133A
GBM 604	185	DECEASED	66	5	2B	3	7	0	U133A
GBM 706	506	DECEASED	54	5	1A	2	7	0	U133A
GBM 749	53	DECEASED	40	5	2B	3	7	0	U133A
GBM 931	182	DECEASED	58	5	2B	3	7	0	U133A
GBM 976	418	DECEASED	43	5	2B	3	7	0	U133A
GBM 1489	338	DECEASED	55	5	1A	2	7	1	U133A
GBM 1673	452	DECEASED	55	5	1A	2	7	1	U133P2
GBM 1796	203	DECEASED	42	5	1A	2	7	1	U133A
GBM 1825	447	DECEASED	61	5	1A	2	7	1	U133A
GBM 2371	1249	ALIVE	44	5	1A	2	7	1	U133A
GBM 2402	396	DECEASED	52	5	1A	2	7	1	U133P2
GBM 3184	355	DECEASED	58	5	1A	2	7	1	U133P2
GBM 3471	448	DECEASED	48	5	1A	2	7	1	U133P2
GBM 658	3353	ALIVE	48	5	1A	2	7	1	U133A
GBM 681	49	DECEASED	55	5	1A	2	7	1	U133A
GBM 751	1215	DECEASED	55	5	1A	2	7	1	U133A
GBM 800	107	DECEASED	42	5	1A	2	7	1	U133P2
GBM 954	66	DECEASED	55	5	1A	2	7	1	U133P2
GBM 1735	73	DECEASED	53	5	2A	3	7	1	U133A
GBM 1835	13	DECEASED	56	5	2A	3	7	1	U133P2
GBM 2434	263	DECEASED	77	5	2A	3	7	1	U133A
GBM 3094	72	DECEASED	53	5	2A	3	7	1	U133P2
GBM 1744	63	DECEASED	49	5	promes	3	7	1	U133P2
GBM 1823	596	DECEASED	47	5	promes	3	7	1	U133A
GBM 863	234	DECEASED	53	5	promes	3	7	1	U133P2
GBM 953	129	DECEASED	49	5	promes	3	7	1	U133P2
GBM 1310	117	DECEASED	46	5	2B	3	7	1	U133P2
GBM 1481	2222	ALIVE	78	5	1A	2	7	1	U133A
GBM 1507	358	DECEASED	46	5	2B	3	7	1	U133A
GBM 1659	123	DECEASED	58	5	2B	3	7	1	U133A
GBM 1671	622	DECEASED	70	5	1A	2	7	1	U133A
GBM 1696	172	DECEASED	40	5	2B	3	7	1	U133A
GBM 1725	211	DECEASED	60	5	2B	3	7	1	U133A
GBM 1782	181	DECEASED	40	5	2B	3	7	1	U133A
GBM 1817	763	DECEASED	56	5	2B	3	7	1	U133A
GBM 2036	1473	ALIVE	46	5	2B	3	7	1	U133A
GBM 2057	38	DECEASED	71	5	2B	3	7	1	U133P2
GBM 2073	18	DECEASED	55	5	2B	3	7	1	U133P2
GBM 2117	219	DECEASED	46	5	2B	3	7	1	U133A
GBM 2149	334	DECEASED	46	5	2B	3	7	1	U133A
GBM 2151	29	DECEASED	60	5	2B	3	7	1	U133P2
GBM 2444	110	DECEASED	59	5	2B	3	7	1	U133P2
GBM 2456	376	DECEASED	59	5	2B	3	7	1	U133A
GBM 2480	52	DECEASED	48	5	2B	3	7	1	U133P2
GBM 2819	406	DECEASED	45	5	2B	3	7	1	U133A
GBM 3091	88	DECEASED	82	5	2B	3	7	1	U133P2
GBM 3521	299	DECEASED	68	5	2B	3	7	1	U133P2
GBM 3549	296	DECEASED	68	5	2B	3	7	1	U133P2
GBM 3792	458	ALIVE	51	5	2B	3	7	1	U133P2
GBM 608	380	DECEASED	69	5	2B	3	7	1	U133A
GBM 628	153	DECEASED	76	5	1A	2	7	1	U133A
GBM 648	335	DECEASED	46	5	2B	3	7	1	U133P2
GBM 673	553	DECEASED	41	5	2B	3	7	1	U133A
MDA_UCSF_4785	371	DECEASED	54	5	1A	2	7	2	U133A
MDA_UCSF_4788	2254	DECEASED	45	5	1A	2	7	2	U133A
MDA_UCSF_4782	511	DECEASED	49	5	2A	3	7	2	U133A
MDA_UCSF_4787	371	DECEASED	54	5	1A	2	7	2	U133A
MDA_UCSF_3749	238	DECEASED	49	5	1A	2	7	3	U133A
MDA_UCSF_3774	679	DECEASED	48	5	1A	2	7	3	U133A
MDA_UCSF_3786	679	DECEASED	54	5	1A	2	7	3	U133A
MDA_UCSF_3905	875	DECEASED	54	5	1A	2	7	3	U133A
MDA_UCSF_4129	21	DECEASED	50	5	1A	2	7	3	U133A
MDA_UCSF_3748	490	DECEASED	45	5	2A	3	7	3	U133A
MDA_UCSF_3754	1666	DECEASED	55	5	2A	3	7	3	U133A
MDA_UCSF_3825	665	DECEASED	40	5	2A	3	7	3	U133A
MDA_UCSF_3826	1694	ALIVE	57	5	2A	3	7	3	U133A
MDA_UCSF_3827	224	DECEASED	51	5	2A	3	7	3	U133A
MDA_UCSF_3834	224	DECEASED	54	5	2A	3	7	3	U133A
MDA_UCSF_3897	399	DECEASED	55	5	2A	3	7	3	U133A
MDA_UCSF_3900	434	DECEASED	53	5	2A	3	7	3	U133A
MDA_UCSF_3907	553	DECEASED	58	5	2A	3	7	3	U133A
MDA_UCSF_4097	434	DECEASED	57	5	2A	3	7	3	U133A
MDA_UCSF_4127	399	DECEASED	72	5	2A	3	7	3	U133A
MDA_UCSF_4128	490	DECEASED	57	5	2A	3	7	3	U133A
MDA_UCSF_3757	434	DECEASED	54	5	2A	3	7	3	U133A
MDA_UCSF_3778	385	DECEASED	82	5	promes	3	7	3	U133A
MDA_UCSF_3781	1470	ALIVE	43	5	promes	3	7	3	U133A
MDA_UCSF_3839	777	DECEASED	48	5	promes	3	7	3	U133A
MDA_UCSF_4102	637	DECEASED	68	5	promes	3	7	3	U133A
MDA_UCSF_3744	917	DECEASED	60	5	1A	2	7	3	U133A
MDA_UCSF_3745	1652	DECEASED	48	5	2B	3	7	3	U133A
MDA_UCSF_3746	2191	DECEASED	43	5	2B	3	7	3	U133A
MDA_UCSF_3753	1267	DECEASED	57	5	2B	3	7	3	U133A
MDA_UCSF_3756	2177	DECEASED	50	5	2B	3	7	3	U133A
MDA_UCSF_3759	413	DECEASED	49	5	2B	3	7	3	U133A
MDA_UCSF_3775	231	DECEASED	44	5	2B	3	7	3	U133A
MDA_UCSF_3776	224	DECEASED	59	5	2B	3	7	3	U133A
MDA_UCSF_3779	413	DECEASED	41	5	2B	3	7	3	U133A
MDA_UCSF_3782	364	DECEASED	76	5	1A	2	7	3	U133A
MDA_UCSF_3830	917	DECEASED	68	5	2B	3	7	3	U133A
MDA_UCSF_3832	539	DECEASED	47	5	1A	2	7	3	U133A
MDA_UCSF_3833	392	DECEASED	48	5	1A	2	7	3	U133A
MDA_UCSF_3899	742	DECEASED	49	5	2B	3	7	3	U133A
MDA_UCSF_3903	1078	ALIVE	48	5	2B	3	7	3	U133A
MDA_UCSF_3910	84	DECEASED	43	5	2B	3	7	3	U133A
MDA_UCSF_4122	455	DECEASED	72	5	2B	3	7	3	U133A
TB_115	147	DECEASED	67	5	1A	2	7	4	U133A
TB_1015	271	DECEASED	68	5	2A	3	7	4	U133A
TB_1522	591	DECEASED	54	5	2A	3	7	4	U133A
TB_383	207	DECEASED	67	5	2A	3	7	4	U133A
TB_564	241	DECEASED	57	5	2A	3	7	4	U133A
TB_906	109	DECEASED	57	5	2A	3	7	4	U133A
TB_1005	858	DECEASED	57	5	promes	3	7	4	U133A
TB_1079	218	DECEASED	79	5	promes	3	7	4	U133A
TB_1091	710	DECEASED	53	5	promes	3	7	4	U133A
TB_1406	115	DECEASED	75	5	promes	3	7	4	U133A
TB_70	923	DECEASED	53	5	promes	3	7	4	U133A
TB_956	710	DECEASED	58	5	promes	3	7	4	U133A
TB_959	184	DECEASED	60	5	2A	3	7	4	U133A
TB_966	579	DECEASED	66	5	promes	3	7	4	U133A
TB_1129	290	DECEASED	59	5	2B	3	7	4	U133A
TB_1143	606	DECEASED	61	5	2B	3	7	4	U133A
TB_1166	600	DECEASED	66	5	2B	3	7	4	U133A
TB_1170	40	DECEASED	58	5	2B	3	7	4	U133A
TB_1271	41	DECEASED	66	5	2B	3	7	4	U133A
TB_1288	233	DECEASED	58	5	2B	3	7	4	U133A
TB_1297	559	DECEASED	72	5	promes	3	7	4	U133A
TB_156	591	DECEASED	57	5	2B	3	7	4	U133A
TB_192	263	DECEASED	76	5	2B	3	7	4	U133A
TB_686	364	DECEASED	50	5	1A	2	7	4	U133A
TB_69	646	DECEASED	58	5	2B	3	7	4	U133A
TB_711	1696	DECEASED	71	5	2B	3	7	4	U133A
TB_883	583	DECEASED	70	5	2B	3	7	4	U133A
TB_917	488	DECEASED	55	5	2B	3	7	4	U133A
TB_943	731	DECEASED	56	5	2B	3	7	4	U133A
TB_987	290	DECEASED	63	5	2B	3	7	4	U133A
TB_999	47	DECEASED	76	5	2B	3	7	4	U133A
GBM 00BP	222	DECEASED	81	5	1A	2	7	5	U133A
GBM 00DJR	599	DECEASED	43	5	1A	2	7	5	U133A
GBM 00PA	362	DECEASED	60	5	1A	2	7	5	U133A
GBM 00QP	621	DECEASED	63	5	1A	2	7	5	U133A
GBM 00JS	79	DECEASED	69	5	2A	3	7	5	U133A
GBM 00KN	308	DECEASED	54	5	2A	3	7	5	U133A
GBM 00LK	295	DECEASED	64	5	2A	3	7	5	U133A
GBM 00ME	1644	DECEASED	49	5	2A	3	7	5	U133A
GBM 00XP	192	DECEASED	49	5	2A	3	7	5	U133A
GBM 00BR	209	DECEASED	85	5	2B	3	7	5	U133A
GBM 00BU	10	DECEASED	69	5	2A	3	7	5	U133A
GBM 00EJ	360	DECEASED	56	5	promes	3	7	5	U133A
GBM 00IN	141	DECEASED	70	5	promes	3	7	5	U133A
GBM 00IW	144	DECEASED	59	5	promes	3	7	5	U133A
GBM 00KY	586	DECEASED	40	5	2A	3	7	5	U133A
GBM 00MF	494	DECEASED	47	5	2A	3	7	5	U133A
GBM 0092987	691	DECEASED	45	5	2B	3	7	5	U133A
GBM 00DT	561	DECEASED	56	5	2B	3	7	5	U133A
GBM 00EM	359	DECEASED	56	5	2B	3	7	5	U133A
GBM 00EX	313	DECEASED	58	5	2B	3	7	5	U133A
GBM 00FM	622	DECEASED	55	5	2B	3	7	5	U133A
GBM 00IA	322	DECEASED	68	5	2B	3	7	5	U133A
GBM 00IM	118	DECEASED	59	5	2B	3	7	5	U133A
GBM 00KE	408	DECEASED	43	5	2B	3	7	5	U133A
GBM 00LO	37	DECEASED	86	5	2B	3	7	5	U133A
GBM 00MN	181	DECEASED	46	5	2B	3	7	5	U133A
GBM 00MW	95	DECEASED	71	5	2B	3	7	5	U133A
GBM 00TIR	365	DECEASED	54	5	2B	3	7	5	U133A
PM_125	557	DECEASED	68	5	1A	2	7	7	U95Av2
PM_68	39	DECEASED	66	5	2A	3	7	7	U95Av2
RS_110	214	DECEASED	69	5	promes	3	7	8	U95Av2
RS_16	56	DECEASED	44	5	2A	3	7	8	U95Av2
RS_176	1215	DECEASED	55	5	1A	2	7	8	U95Av2
RS_367	86	DECEASED	52	5	2B	3	7	8	U95Av2
RS_429	538	DECEASED	42	5	promes	3	7	8	U95Av2
RS_65	416	DECEASED	56	5	promes	3	7	8	U95Av2
RS_80	367	DECEASED	47	5	2A	3	7	8	U95Av2
RS_85	112	DECEASED	75	5	promes	3	7	8	U95Av2
RS_10	302	DECEASED	63	5	2B	3	7	8	U95Av2
RS_188	785	DECEASED	43	5	2B	3	7	8	U95Av2
RS_202	1099	DECEASED	60	5	2B	3	7	8	U95Av2
RS_203	422	DECEASED	46	5	2B	3	7	8	U95Av2
RS_263	286	DECEASED	82	5	2B	3	7	8	U95Av2
RS_268	185	DECEASED	64	5	2B	3	7	8	U95Av2
RS_46	412	DECEASED	75	5	2B	3	7	8	U95Av2
RS_476	293	DECEASED	49	5	2B	3	7	8	U95Av2
RS_502	350	DECEASED	72	5	2B	3	7	8	U95Av2

[truncated: 5 more sheets: Fig3_nPN_l40(17)_m40(155), Fig4A_l40_PN(15)_nPN(17), Fig4B_m40_PN(52)_nPN(155), N(239)_PN(67)_nPN(172)_coxph, age_gene_corr]
