# Supplementary material for: Gene expression analysis of glioblastomas identifies the major molecular basis for the prognostic benefit of younger age
Source: BMC Med Genomics. 2008 Oct 21;1:52. doi: 10.1186/1755-8794-1-52 (PMC2596165; doi:10.1186/1755-8794-1-52)
Supplement: Additional file 3 — List of Affymetrix probesets used for voting each tumour across each of the Affymetrix platforms. [file 1755-8794-1-52-S3.xls]

## Sheet: voting_ps_U133a_U133Plus2_(377)
probe set	gene	Accession	LocusLink	Description	HC
201149_s_at	TIMP metallopeptidase inhibitor 3 (Sorsby fundus dystrophy, pseudoinflammatory)	U67195	7078	gb:U67195.1 /DB_XREF=gi:1519557 /FEA=FLmRNA /CNT=492 /TID=Hs.245188.0 /TIER=FL+Stack /STK=19 /UG=Hs.245188 /LL=7078 /UG_GENE=TIMP3 /DEF=Human tissue inhibitor of metalloproteinase-3 mRNA, complete cds. /PROD=tissue inhibitor of metalloproteinase-3 /FL=gb:	PN
201668_x_at	myristoylated alanine-rich protein kinase C substrate	AW163148	4082	gb:AW163148 /DB_XREF=gi:6302181 /DB_XREF=au92d06.y1 /CLONE=IMAGE:2783723 /FEA=FLmRNA /CNT=335 /TID=Hs.75607.0 /TIER=Stack /STK=58 /UG=Hs.75607 /LL=4082 /UG_GENE=MACS /UG_TITLE=myristoylated alanine-rich protein kinase C substrate (MARCKS, 80K-L) /FL=gb:M6	PN
201761_at	methylenetetrahydrofolate dehydrogenase (NADP+ dependent) 2, methenyltetrahydrofolate cyclohydrolase	NM_006636	10797	gb:NM_006636.2 /DB_XREF=gi:13699869 /GEN=MTHFD2 /FEA=FLmRNA /CNT=242 /TID=Hs.154672.0 /TIER=FL+Stack /STK=67 /UG=Hs.154672 /LL=10797 /DEF=Homo sapiens methylene tetrahydrofolate dehydrogenase (NAD+ dependent), methenyltetrahydrofolate cyclohydrolase (MTHF	PN
201830_s_at	neuroepithelial cell transforming gene 1	NM_005863	10276	gb:NM_005863.1 /DB_XREF=gi:5031938 /GEN=NET1 /FEA=FLmRNA /CNT=238 /TID=Hs.25155.0 /TIER=FL+Stack /STK=24 /UG=Hs.25155 /LL=10276 /DEF=Homo sapiens neuroepithelial cell transforming gene 1 (NET1), mRNA. /PROD=neuroepithelial cell transforming gene 1 /FL=gb:	PN
202085_at	tight junction protein 2 (zona occludens 2)	NM_004817	9414	gb:NM_004817.1 /DB_XREF=gi:4759341 /GEN=TJP2 /FEA=FLmRNA /CNT=189 /TID=Hs.75608.0 /TIER=FL+Stack /STK=96 /UG=Hs.75608 /LL=9414 /DEF=Homo sapiens tight junction protein 2 (zona occludens 2) (TJP2), mRNA. /PROD=tight junction protein 2 (zona occludens 2) /F	PN
202137_s_at	zinc finger, MYND domain containing 11	NM_006624	10771	gb:NM_006624.1 /DB_XREF=gi:5729745 /GEN=BS69 /FEA=FLmRNA /CNT=194 /TID=Hs.301449.0 /TIER=FL /STK=0 /UG=Hs.301449 /LL=10771 /DEF=Homo sapiens adenovirus 5 E1A binding protein (BS69), mRNA. /PROD=adenovirus 5 E1A binding protein /FL=gb:NM_006624.1	PN
203556_at	zinc fingers and homeoboxes 2	NM_014943	22882	gb:NM_014943.1 /DB_XREF=gi:7662341 /GEN=KIAA0854 /FEA=FLmRNA /CNT=90 /TID=Hs.30209.0 /TIER=FL+Stack /STK=45 /UG=Hs.30209 /LL=22882 /DEF=Homo sapiens KIAA0854 protein (KIAA0854), mRNA. /PROD=KIAA0854 protein /FL=gb:NM_014943.1 gb:AB020661.1	PN
203928_x_at	microtubule-associated protein tau	AI870749	4137	gb:AI870749 /DB_XREF=gi:5544717 /DB_XREF=wl76d10.x1 /CLONE=IMAGE:2430835 /FEA=FLmRNA /CNT=147 /TID=Hs.101174.1 /TIER=Stack /STK=38 /UG=Hs.101174 /LL=4137 /UG_GENE=MAPT /UG_TITLE=microtubule-associated protein tau /FL=gb:NM_016835.1	PN
204072_s_at	furry homolog (Drosophila)	NM_023037	10129	gb:NM_023037.1 /DB_XREF=gi:12957487 /GEN=13CDNA73 /FEA=FLmRNA /CNT=70 /TID=Hs.181304.0 /TIER=FL+Stack /STK=13 /UG=Hs.181304 /LL=10129 /DEF=Homo sapiens putative gene product (13CDNA73), mRNA. /PROD=putative gene product /FL=gb:NM_023037.1	PN
204100_at	thyroid hormone receptor, alpha (erythroblastic leukemia viral (v-erb-a) oncogene homolog, avian)	NM_003250	7067	gb:NM_003250.1 /DB_XREF=gi:4507494 /GEN=THRA /FEA=FLmRNA /CNT=86 /TID=Hs.724.0 /TIER=FL /STK=2 /UG=Hs.724 /LL=7067 /DEF=Homo sapiens thyroid hormone receptor, alpha (avian erythroblastic leukemia viral (v-erb-a) oncogene homolog) (THRA), mRNA. /PROD=thyro	PN
204225_at	histone deacetylase 4	NM_006037	9759	gb:NM_006037.2 /DB_XREF=gi:13259519 /GEN=HDAC4 /FEA=FLmRNA /CNT=71 /TID=Hs.91400.0 /TIER=FL+Stack /STK=25 /UG=Hs.91400 /LL=9759 /DEF=Homo sapiens histone deacetylase 4 (HDAC4), mRNA. /PROD=histone deacetylase 4 /FL=gb:AF132607.1 gb:NM_006037.2	PN
204271_s_at	endothelin receptor type B	M74921	1910	gb:M74921.1 /DB_XREF=gi:182275 /GEN=ETs /FEA=FLmRNA /CNT=130 /TID=Hs.82002.0 /TIER=FL /STK=6 /UG=Hs.82002 /LL=1910 /DEF=Human endothelin receptor mRNA, complete cds. /PROD=endothelin receptor /FL=gb:D90402.1 gb:NM_000115.1 gb:M74921.1	PN
204273_at	endothelin receptor type B	NM_000115	1910	gb:NM_000115.1 /DB_XREF=gi:4557546 /GEN=EDNRB /FEA=FLmRNA /CNT=130 /TID=Hs.82002.0 /TIER=FL+Stack /STK=30 /UG=Hs.82002 /LL=1910 /DEF=Homo sapiens endothelin receptor type B (EDNRB), transcript variant 1, mRNA. /PROD=endothelin receptor type B, isoform 1 /	PN
204324_s_at	golgi phosphoprotein 4	NM_014498	27333	gb:NM_014498.1 /DB_XREF=gi:7657137 /GEN=GPP130 /FEA=FLmRNA /CNT=79 /TID=Hs.143600.0 /TIER=FL /STK=0 /UG=Hs.143600 /LL=27333 /DEF=Homo sapiens type II Golgi membrane protein (GPP130), mRNA. /PROD=type II Golgi membrane protein /FL=gb:NM_014498.1 gb:U55853.	PN
204529_s_at	thymus high mobility group box protein TOX	AI961231	9760	gb:AI961231 /DB_XREF=gi:5753944 /DB_XREF=wt15c09.x1 /CLONE=IMAGE:2507536 /FEA=FLmRNA /CNT=75 /TID=Hs.184297.0 /TIER=Stack /STK=9 /UG=Hs.184297 /LL=9760 /UG_GENE=KIAA0808 /UG_TITLE=KIAA0808 gene product /FL=gb:AB018351.1 gb:NM_014729.1	PN
205139_s_at	uronyl-2-sulfotransferase	NM_005715	10090	gb:NM_005715.1 /DB_XREF=gi:5032218 /GEN=UST /FEA=FLmRNA /CNT=48 /TID=Hs.134015.0 /TIER=FL+Stack /STK=10 /UG=Hs.134015 /LL=10090 /DEF=Homo sapiens uronyl 2-sulfotransferase (UST), mRNA. /PROD=uronyl 2-sulfotransferase /FL=gb:AB020316.1 gb:NM_005715.1	PN
205204_at	neuromedin B	NM_021077	4828	gb:NM_021077.1 /DB_XREF=gi:10835106 /GEN=NMB /FEA=FLmRNA /CNT=43 /TID=Hs.83321.0 /TIER=FL+Stack /STK=27 /UG=Hs.83321 /LL=4828 /DEF=Homo sapiens neuromedin B (NMB), mRNA. /PROD=neuromedin B /FL=gb:NM_021077.1 gb:M21551.1	PN
205289_at	bone morphogenetic protein 2	AA583044	650	gb:AA583044 /DB_XREF=gi:2360404 /DB_XREF=nn80f11.s1 /CLONE=IMAGE:1090221 /FEA=FLmRNA /CNT=59 /TID=Hs.73853.0 /TIER=Stack /STK=8 /UG=Hs.73853 /LL=650 /UG_GENE=BMP2 /UG_TITLE=bone morphogenetic protein 2 /FL=gb:NM_001200.1	PN
205290_s_at	bone morphogenetic protein 2	NM_001200	650	gb:NM_001200.1 /DB_XREF=gi:4557368 /GEN=BMP2 /FEA=FLmRNA /CNT=59 /TID=Hs.73853.0 /TIER=FL+Stack /STK=13 /UG=Hs.73853 /LL=650 /DEF=Homo sapiens bone morphogenetic protein 2 (BMP2), mRNA. /PROD=bone morphogenetic protein 2 precursor /FL=gb:NM_001200.1	PN
205316_at	Solute carrier family 15 (H+/peptide transporter), member 2	BF223679	6565	gb:BF223679 /DB_XREF=gi:11130857 /DB_XREF=7q78g05.x1 /CLONE=IMAGE:3704625 /FEA=FLmRNA /CNT=48 /TID=Hs.182575.0 /TIER=Stack /STK=8 /UG=Hs.182575 /LL=6565 /UG_GENE=SLC15A2 /UG_TITLE=solute carrier family 15 (H+peptide transporter), member 2 /FL=gb:NM_021082	PN
205320_at	adenomatosis polyposis coli 2	NM_005883	10297	gb:NM_005883.1 /DB_XREF=gi:5031586 /GEN=APCL /FEA=FLmRNA /CNT=67 /TID=Hs.20912.0 /TIER=FL+Stack /STK=23 /UG=Hs.20912 /LL=10297 /DEF=Homo sapiens adenomatous polyposis coli like (APCL), mRNA. /PROD=adenomatous polyposis coli like /FL=gb:NM_005883.1 gb:AB01	PN
205330_at	meningioma (disrupted in balanced translocation) 1	NM_002430	4330	gb:NM_002430.1 /DB_XREF=gi:4505222 /GEN=MN1 /FEA=FLmRNA /CNT=43 /TID=Hs.268515.0 /TIER=FL+Stack /STK=15 /UG=Hs.268515 /LL=4330 /DEF=Homo sapiens meningioma (disrupted in balanced translocation) 1 (MN1), mRNA. /PROD=meningioma 1 /FL=gb:NM_002430.1	PN
205575_at	complement component 1, q subcomponent-like 1	NM_006688	10882	gb:NM_006688.1 /DB_XREF=gi:5729784 /GEN=CRF /FEA=FLmRNA /CNT=43 /TID=Hs.134012.0 /TIER=FL+Stack /STK=30 /UG=Hs.134012 /LL=10882 /DEF=Homo sapiens C1q-related factor (CRF), mRNA. /PROD=C1q-related factor /FL=gb:AF095154.1 gb:NM_006688.1	PN
205902_at	potassium intermediate/small conductance calcium-activated channel, subfamily N, member 3	AJ251016	3782	gb:AJ251016.1 /DB_XREF=gi:6453381 /GEN=K3 (KCNN3) /FEA=FLmRNA /CNT=34 /TID=Hs.89230.0 /TIER=Stack /STK=9 /UG=Hs.89230 /LL=3782 /DEF=Homo sapiens mRNA for calcium-activated potassium channel SK3 (K3 (KCNN3) gene). /PROD=SK3 protein /FL=gb:AF031815.1 gb:NM_	PN
205903_s_at	potassium intermediate/small conductance calcium-activated channel, subfamily N, member 3	NM_002249	3782	gb:NM_002249.1 /DB_XREF=gi:4504856 /GEN=KCNN3 /FEA=FLmRNA /CNT=34 /TID=Hs.89230.0 /TIER=FL+Stack /STK=9 /UG=Hs.89230 /LL=3782 /DEF=Homo sapiens potassium intermediatesmall conductance calcium-activated channel, subfamily N, member 3 (KCNN3), mRNA. /PROD=p	PN
206331_at	calcitonin receptor-like	NM_005795	10203	gb:NM_005795.1 /DB_XREF=gi:5031620 /GEN=CALCRL /FEA=FLmRNA /CNT=16 /TID=Hs.152175.0 /TIER=FL+Stack /STK=8 /UG=Hs.152175 /LL=10203 /DEF=Homo sapiens calcitonin receptor-like (CALCRL), mRNA. /PROD=calcitonin receptor-like /FL=gb:NM_005795.1 gb:L76380.1	PN
206401_s_at	microtubule-associated protein tau	J03778	4137	gb:J03778.1 /DB_XREF=gi:338684 /GEN=MTBT1 /FEA=FLmRNA /CNT=24 /TID=Hs.101174.2 /TIER=FL /STK=0 /UG=Hs.101174 /LL=4137 /UG_TITLE=microtubule-associated protein tau /DEF=Human microtubule-associated protein tau mRNA, complete cds. /FL=gb:J03778.1 gb:NM_0168	PN
206453_s_at	NDRG family member 2	NM_016250	57447	gb:NM_016250.1 /DB_XREF=gi:10280619 /GEN=NDRG2 /FEA=FLmRNA /CNT=13 /TID=Hs.243960.0 /TIER=FL /STK=0 /UG=Hs.243960 /LL=57447 /DEF=Homo sapiens N-myc downstream-regulated gene 2 (NDRG2), mRNA. /PROD=KIAA1248 protein /FL=gb:NM_016250.1 gb:AF159092.3	PN
206701_x_at	endothelin receptor type B	NM_003991	1910	gb:NM_003991.1 /DB_XREF=gi:4503466 /GEN=EDNRB /FEA=FLmRNA /CNT=11 /TID=Hs.82002.1 /TIER=FL /STK=0 /UG=Hs.82002 /LL=1910 /DEF=Homo sapiens endothelin receptor type B (EDNRB), transcript variant 2, mRNA. /PROD=endothelin receptor type B isoform 2 /FL=gb:NM_	PN
206785_s_at	killer cell lectin-like receptor subfamily C, member 1 /// killer cell lectin-like receptor subfamily C, member 2	NM_002260	3821 /// 3822	gb:NM_002260.2 /DB_XREF=gi:7108353 /GEN=KLRC2 /FEA=FLmRNA /CNT=12 /TID=Hs.177605.0 /TIER=FL /STK=1 /UG=Hs.177605 /LL=3822 /DEF=Homo sapiens killer cell lectin-like receptor subfamily C, member 2 (KLRC2), mRNA. /PROD=killer cell lectin-like receptor subfam	PN
206811_at	adenylate cyclase 8 (brain)	NM_001115	114	gb:NM_001115.1 /DB_XREF=gi:4557256 /GEN=ADCY8 /FEA=FLmRNA /CNT=13 /TID=Hs.2522.0 /TIER=FL /STK=0 /UG=Hs.2522 /LL=114 /DEF=Homo sapiens adenylate cyclase 8 (brain) (ADCY8), mRNA. /PROD=adenylate cyclase 8 /FL=gb:NM_001115.1	PN
206850_at	RAS-related on chromosome 22	NM_006477	10633	gb:NM_006477.1 /DB_XREF=gi:5454029 /GEN=RRP22 /FEA=FLmRNA /CNT=10 /TID=Hs.73088.0 /TIER=FL /STK=4 /UG=Hs.73088 /LL=10633 /DEF=Homo sapiens RAS-related on chromsome 22 (RRP22), mRNA. /PROD=RAS-related on chromsome 22 /FL=gb:NM_006477.1	PN
207447_s_at	mannosyl (alpha-1,3-)-glycoprotein beta-1,4-N-acetylglucosaminyltransferase, isozyme C (putative)	NM_013244	25834	gb:NM_013244.1 /DB_XREF=gi:7019406 /GEN=HGNT-IV-H /FEA=FLmRNA /CNT=4 /TID=Hs.227473.0 /TIER=FL /STK=0 /UG=Hs.227473 /LL=25834 /DEF=Homo sapiens UDP-N-acetylglucosamine:a-1,3-D-mannoside beta-1,4-N-acetylglucosaminyltransferase IV-homolog (HGNT-IV-H), mRNA	PN
207723_s_at	killer cell lectin-like receptor subfamily C, member 3	NM_002261	3823	gb:NM_002261.1 /DB_XREF=gi:4504884 /GEN=KLRC3 /FEA=FLmRNA /CNT=6 /TID=Hs.258850.1 /TIER=FL /STK=2 /UG=Hs.258850 /LL=3823 /DEF=Homo sapiens killer cell lectin-like receptor subfamily C, member 3 (KLRC3), transcript variant NKG2-E, mRNA. /PROD=killer cell l	PN
207781_s_at	zinc finger protein 6	NM_021998	7552	gb:NM_021998.1 /DB_XREF=gi:11527399 /GEN=ZNF6 /FEA=FLmRNA /CNT=3 /TID=Hs.323950.0 /TIER=FL /STK=0 /UG=Hs.323950 /LL=7552 /DEF=Homo sapiens zinc finger protein 6 (CMPX1) (ZNF6), mRNA. /PROD=zinc finger protein 6 (CMPX1) /FL=gb:NM_021998.1	PN
208430_s_at	dystrobrevin, alpha	NM_001390	1837	gb:NM_001390.1 /DB_XREF=gi:4503406 /GEN=DTNA /FEA=FLmRNA /CNT=1 /TID=Hs.54435.1 /TIER=FL /STK=0 /UG=Hs.54435 /LL=1837 /DEF=Homo sapiens dystrobrevin, alpha (DTNA), mRNA. /PROD=dystrobrevin, alpha /FL=gb:NM_001390.1	PN
209160_at	aldo-keto reductase family 1, member C3 (3-alpha hydroxysteroid dehydrogenase, type II)	AB018580	8644	gb:AB018580.1 /DB_XREF=gi:6624210 /GEN=c-hluPGFS /FEA=FLmRNA /CNT=270 /TID=Hs.78183.0 /TIER=FL+Stack /STK=100 /UG=Hs.78183 /LL=8644 /DEF=Homo sapiens mRNA for hluPGFS, complete cds. /PROD=hluPGFS /FL=gb:NM_003739.2 gb:AF149416.2 gb:AB018580.1 gb:D17793.1	PN
209292_at	Inhibitor of DNA binding 4, dominant negative helix-loop-helix protein	AL022726	3400	gb:AL022726 /DB_XREF=gi:3676217 /FEA=FLmRNA /CNT=175 /TID=Hs.34853.0 /TIER=Stack /STK=37 /UG=Hs.34853 /LL=3400 /UG_GENE=ID4 /UG_TITLE=inhibitor of DNA binding 4, dominant negative helix-loop-helix protein /DEF=Human DNA sequence from clone 625H18 on chrom	PN
209293_x_at	inhibitor of DNA binding 4, dominant negative helix-loop-helix protein	U16153	3400	gb:U16153.1 /DB_XREF=gi:625095 /FEA=FLmRNA /CNT=175 /TID=Hs.34853.0 /TIER=FL /STK=0 /UG=Hs.34853 /LL=3400 /UG_GENE=ID4 /DEF=Human Id-4H protein mRNA, complete cds. /PROD=Id-4H protein /FL=gb:NM_001546.1 gb:U16153.1 gb:U28368.1	PN
209436_at	spondin 1, extracellular matrix protein	AB018305	10418	gb:AB018305.1 /DB_XREF=gi:3882244 /GEN=KIAA0762 /FEA=FLmRNA /CNT=166 /TID=Hs.5378.0 /TIER=Stack /STK=56 /UG=Hs.5378 /LL=10418 /DEF=Homo sapiens mRNA for KIAA0762 protein, partial cds. /PROD=KIAA0762 protein /FL=gb:AB051390.1	PN
209981_at	cold shock domain containing C2, RNA binding	AL023553	27254	gb:AL023553 /DB_XREF=gi:4490860 /FEA=FLmRNA /CNT=47 /TID=Hs.106635.0 /TIER=Stack /STK=28 /UG=Hs.106635 /LL=27254 /UG_GENE=PIPPIN /UG_TITLE=ortholog of rat pippin /DEF=Human DNA sequence from clone RP3-347H13 on chromosome 22 Contains the 3 end of the ACO2	PN
210414_at	fibronectin leucine rich transmembrane protein 1	AF169675	23769	gb:AF169675.1 /DB_XREF=gi:6808602 /GEN=FLRT1 /FEA=FLmRNA /CNT=17 /TID=Hs.12523.0 /TIER=FL+Stack /STK=8 /UG=Hs.12523 /LL=23769 /DEF=Homo sapiens leucine-rich repeat transmembrane protein FLRT1 (FLRT1) mRNA, complete cds. /PROD=leucine-rich repeat transmemb	PN
210432_s_at	sodium channel, voltage-gated, type III, alpha	AF225986	6328	gb:AF225986.1 /DB_XREF=gi:12642271 /GEN=SCN3A /FEA=FLmRNA /CNT=8 /TID=Hs.300717.1 /TIER=FL /STK=0 /UG=Hs.300717 /LL=6328 /DEF=Homo sapiens voltage-gated sodium channel alpha subunit splice variant SCN3A-s (SCN3A) mRNA, complete cds, alternatively spliced.	PN
210815_s_at	calcitonin receptor-like	U17473	10203	gb:U17473.1 /DB_XREF=gi:662328 /FEA=FLmRNA /CNT=2 /TID=Hs.152175.1 /TIER=FL /STK=0 /UG=Hs.152175 /LL=10203 /UG_GENE=CALCRL /DEF=Human calcitonin-like receptor mRNA, complete cds. /PROD=calcitonin-like receptor /FL=gb:U17473.1	PN
210875_s_at	transcription factor 8 (represses interleukin 2 expression)	U12170	6935	gb:U12170.1 /DB_XREF=gi:529172 /FEA=FLmRNA /CNT=2 /TID=Hs.232068.0 /TIER=FL /STK=0 /UG=Hs.232068 /LL=6935 /UG_GENE=TCF8 /DEF=Human zinc finger homeodomain protein mRNA, complete cds. /PROD=zinc finger homeodomain protein /FL=gb:U12170.1	PN
211571_s_at	chondroitin sulfate proteoglycan 2 (versican)	D32039	1462	gb:D32039.1 /DB_XREF=gi:1008912 /GEN=pgH3 /FEA=FLmRNA /CNT=1 /TID=Hs.81800.1 /TIER=FL /STK=0 /UG=Hs.81800 /LL=1462 /DEF=Human pgH3 mRNA for proteoglycan PG-M(V3), complete cds. /PROD=proteoglycan PG-M(V3) /FL=gb:D32039.1	PN
212290_at	solute carrier family 7 (cationic amino acid transporter, y+ system), member 1	AA527433	6541	gb:AA527433 /DB_XREF=gi:2269502 /DB_XREF=ng41b03.s1 /CLONE=IMAGE:937325 /FEA=mRNA /CNT=189 /TID=Hs.14846.0 /TIER=Stack /STK=30 /UG=Hs.14846 /UG_TITLE=Homo sapiens mRNA; cDNA DKFZp564D016 (from clone DKFZp564D016)	PN
212758_s_at	transcription factor 8 (represses interleukin 2 expression)	AI373166	6935	gb:AI373166 /DB_XREF=gi:4153032 /DB_XREF=qz13b01.x1 /CLONE=IMAGE:2021353 /FEA=mRNA /CNT=125 /TID=Hs.232068.2 /TIER=Stack /STK=20 /UG=Hs.232068 /LL=6935 /UG_GENE=TCF8 /UG_TITLE=transcription factor 8 (represses interleukin 2 expression)	PN
212793_at	dishevelled associated activator of morphogenesis 2	BF513244	23500	gb:BF513244 /DB_XREF=gi:11598423 /DB_XREF=UI-H-BW1-amo-b-04-0-UI.s1 /CLONE=IMAGE:3070422 /FEA=mRNA /CNT=91 /TID=Hs.100113.0 /TIER=Stack /STK=40 /UG=Hs.100113 /LL=23500 /UG_GENE=KIAA0381 /UG_TITLE=KIAA0381 protein	PN
212816_s_at	cystathionine-beta-synthase	BE613178	875	gb:BE613178 /DB_XREF=gi:9894775 /DB_XREF=601452166T1 /CLONE=IMAGE:3855712 /FEA=mRNA /CNT=102 /TID=Hs.84152.2 /TIER=Stack /STK=9 /UG=Hs.84152 /LL=875 /UG_GENE=CBS /UG_TITLE=cystathionine-beta-synthase	PN
212850_s_at	low density lipoprotein receptor-related protein 4	AA584297	4038	gb:AA584297 /DB_XREF=gi:2368906 /DB_XREF=nn79e08.s1 /CLONE=IMAGE:1090118 /FEA=mRNA /CNT=101 /TID=Hs.4930.0 /TIER=Stack /STK=37 /UG=Hs.4930 /LL=4038 /UG_GENE=LRP4 /UG_TITLE=low density lipoprotein receptor-related protein 4	PN
213156_at	Homo sapiens, clone IMAGE:4214654, mRNA	BG251521		gb:BG251521 /DB_XREF=gi:12761337 /DB_XREF=602363985F1 /CLONE=IMAGE:4472180 /FEA=mRNA /CNT=67 /TID=Hs.16193.0 /TIER=Stack /STK=12 /UG=Hs.16193 /UG_TITLE=Homo sapiens mRNA; cDNA DKFZp586B211 (from clone DKFZp586B211)	PN
213217_at	adenylate cyclase 2 (brain)	AU149572	108	gb:AU149572 /DB_XREF=gi:11011093 /DB_XREF=AU149572 /CLONE=NT2RM4002598 /FEA=mRNA /CNT=64 /TID=Hs.2352.0 /TIER=Stack /STK=32 /UG=Hs.2352 /LL=108 /UG_GENE=ADCY2 /UG_TITLE=adenylate cyclase 2 (brain)	PN
213228_at	phosphodiesterase 8B	AK023913	8622	gb:AK023913.1 /DB_XREF=gi:10435994 /FEA=mRNA /CNT=68 /TID=Hs.78106.0 /TIER=Stack /STK=11 /UG=Hs.78106 /LL=8622 /UG_GENE=PDE8B /UG_TITLE=phosphodiesterase 8B /DEF=Homo sapiens cDNA FLJ13851 fis, clone THYRO1000926, highly similar to Homo sapiens cAMP-speci	PN
213388_at	phosphodiesterase 4D interacting protein (myomegalin)	H15535	9659	gb:H15535 /DB_XREF=gi:880355 /DB_XREF=ym27c01.s1 /CLONE=IMAGE:49385 /FEA=mRNA /CNT=48 /TID=Hs.52792.0 /TIER=Stack /STK=10 /UG=Hs.52792 /UG_TITLE=Homo sapiens mRNA; cDNA DKFZp586I1823 (from clone DKFZp586I1823)	PN
213841_at	Homo sapiens, clone IMAGE:4915189, mRNA	BE223030		gb:BE223030 /DB_XREF=gi:8910348 /DB_XREF=hu46c02.x1 /CLONE=IMAGE:3173090 /FEA=mRNA /CNT=37 /TID=Hs.301281.0 /TIER=Stack /STK=12 /UG=Hs.301281 /UG_TITLE=Homo sapiens mRNA, chromosome 1 specific transcript KIAA0510	PN
213993_at	spondin 1, extracellular matrix protein	AI885290	10418	gb:AI885290 /DB_XREF=gi:5590454 /DB_XREF=wl92a04.x1 /CLONE=IMAGE:2432334 /FEA=EST /CNT=24 /TID=Hs.5378.1 /TIER=Stack /STK=18 /UG=Hs.5378 /LL=10418 /UG_GENE=SPON1 /UG_TITLE=spondin 1, (f-spondin) extracellular matrix protein	PN
213994_s_at	spondin 1, extracellular matrix protein	AI885290	10418	gb:AI885290 /DB_XREF=gi:5590454 /DB_XREF=wl92a04.x1 /CLONE=IMAGE:2432334 /FEA=EST /CNT=24 /TID=Hs.5378.1 /TIER=Stack /STK=18 /UG=Hs.5378 /LL=10418 /UG_GENE=SPON1 /UG_TITLE=spondin 1, (f-spondin) extracellular matrix protein	PN
213998_s_at	DEAD (Asp-Glu-Ala-Asp) box polypeptide 17	AW188131	10521	gb:AW188131 /DB_XREF=gi:6462567 /DB_XREF=xj92f11.x1 /CLONE=IMAGE:2664717 /FEA=EST /CNT=18 /TID=Hs.6179.4 /TIER=Stack /STK=10 /UG=Hs.6179 /LL=10521 /UG_GENE=DDX17 /UG_TITLE=DEADH (Asp-Glu-Ala-AspHis) box polypeptide 17 (72kD)	PN
214279_s_at	NDRG family member 2	W74452	57447	gb:W74452 /DB_XREF=gi:1384878 /DB_XREF=zd77b12.s1 /CLONE=IMAGE:346655 /FEA=EST /CNT=17 /TID=Hs.243960.2 /TIER=ConsEnd /STK=0 /UG=Hs.243960 /LL=57447 /UG_GENE=NDRG2 /UG_TITLE=N-myc downstream-regulated gene 2	PN
214393_at	Rho family GTPase 2	AI884814	8153	gb:AI884814 /DB_XREF=gi:5589978 /DB_XREF=wl85a05.x1 /CLONE=IMAGE:2431664 /FEA=EST /CNT=8 /TID=Hs.21964.0 /TIER=Stack /STK=8 /UG=Hs.21964 /UG_TITLE=ESTs	PN
214680_at	neurotrophic tyrosine kinase, receptor, type 2	BF674712	4915	gb:BF674712 /DB_XREF=gi:11948607 /DB_XREF=602136853F1 /CLONE=IMAGE:4273260 /FEA=mRNA /CNT=53 /TID=Hs.47860.1 /TIER=ConsEnd /STK=0 /UG=Hs.47860 /LL=4915 /UG_GENE=NTRK2 /UG_TITLE=neurotrophic tyrosine kinase, receptor, type 2	PN
215119_at	myosin heavy chain Myr 8	AI522028	23026	gb:AI522028 /DB_XREF=gi:4436163 /DB_XREF=ti85d01.x1 /CLONE=IMAGE:2138785 /FEA=mRNA /CNT=9 /TID=Hs.175411.0 /TIER=ConsEnd /STK=2 /UG=Hs.175411 /LL=23026 /UG_GENE=KIAA0865 /UG_TITLE=KIAA0865 protein	PN
215180_at	Hypothetical protein LOC283761	AL109703	283761	gb:AL109703.1 /DB_XREF=gi:5689812 /FEA=mRNA /CNT=6 /TID=Hs.25314.0 /TIER=ConsEnd /STK=0 /UG=Hs.25314 /UG_TITLE=Homo sapiens mRNA full length insert cDNA clone EUROIMAGE 25206 /DEF=Homo sapiens mRNA full length insert cDNA clone EUROIMAGE 25206.	PN
215306_at	TFIIA-alpha/beta-like factor	AL049443	11036	gb:AL049443.1 /DB_XREF=gi:4500224 /FEA=mRNA /CNT=4 /TID=Hs.161283.0 /TIER=ConsEnd /STK=0 /UG=Hs.161283 /UG_TITLE=Homo sapiens mRNA; cDNA DKFZp586N2020 (from clone DKFZp586N2020) /DEF=Homo sapiens mRNA; cDNA DKFZp586N2020 (from clone DKFZp586N2020).	PN
217359_s_at	neural cell adhesion molecule 1	M22094	4684	gb:M22094.1 /DB_XREF=gi:189090 /GEN=NCAM /FEA=mRNA /CNT=1 /TID=Hs.167988.3 /TIER=ConsEnd /STK=0 /UG=Hs.167988 /LL=4684 /UG_TITLE=neural cell adhesion molecule 1 /DEF=Human neural cell adhesion molecule (N-CAM) secreted isoform mRNA, 3 end.	PN
218087_s_at	sorbin and SH3 domain containing 1	NM_015385	10580	gb:NM_015385.1 /DB_XREF=gi:7661699 /GEN=SH3D5 /FEA=FLmRNA /CNT=166 /TID=Hs.108924.0 /TIER=FL+Stack /STK=30 /UG=Hs.108924 /LL=10580 /DEF=Homo sapiens SH3-domain protein 5 (ponsin) (SH3D5), mRNA. /PROD=ponsin /FL=gb:AL117472.1 gb:NM_015385.1	PN
218304_s_at	oxysterol binding protein-like 11	NM_022776	114885	gb:NM_022776.1 /DB_XREF=gi:12232460 /GEN=FLJ13164 /FEA=FLmRNA /CNT=98 /TID=Hs.61260.0 /TIER=FL+Stack /STK=17 /UG=Hs.61260 /LL=64791 /DEF=Homo sapiens hypothetical protein FLJ13164 (FLJ13164), mRNA. /PROD=hypothetical protein FLJ13164 /FL=gb:NM_022776.1	PN
218706_s_at	GRAM domain containing 3	AW575493	65983	gb:AW575493 /DB_XREF=gi:7247032 /DB_XREF=UI-HF-BM0-adp-a-04-0-UI.s1 /CLONE=IMAGE:3062287 /FEA=FLmRNA /CNT=96 /TID=Hs.235445.0 /TIER=Stack /STK=19 /UG=Hs.235445 /LL=65983 /UG_GENE=FLJ21313 /UG_TITLE=hypothetical protein FLJ21313 /FL=gb:NM_023927.1	PN
218796_at	chromosome 20 open reading frame 42	NM_017671	55612	gb:NM_017671.1 /DB_XREF=gi:8923115 /GEN=FLJ20116 /FEA=FLmRNA /CNT=65 /TID=Hs.180479.0 /TIER=FL+Stack /STK=10 /UG=Hs.180479 /LL=55612 /DEF=Homo sapiens hypothetical protein FLJ20116 (FLJ20116), mRNA. /PROD=hypothetical protein FLJ20116 /FL=gb:NM_017671.1	PN
219090_at	solute carrier family 24 (sodium/potassium/calcium exchanger), member 3	NM_020689	57419	gb:NM_020689.2 /DB_XREF=gi:10518346 /GEN=NCKX3 /FEA=FLmRNA /CNT=81 /TID=Hs.12321.0 /TIER=FL+Stack /STK=21 /UG=Hs.12321 /LL=57419 /DEF=Homo sapiens sodium calcium exchanger (NCKX3), mRNA. /PROD=sodium calcium exchanger /FL=gb:AF169257.2 gb:NM_020689.2	PN
219107_at	brevican	NM_021948	63827	gb:NM_021948.1 /DB_XREF=gi:11345493 /GEN=BCAN /FEA=FLmRNA /CNT=187 /TID=Hs.6194.0 /TIER=FL /STK=1 /UG=Hs.6194 /LL=63827 /DEF=Homo sapiens chondroitin sulfate proteoglycan BEHABbrevican (BCAN), mRNA. /PROD=chondroitin sulfate proteoglycan BEHABbrevican /FL	PN
219196_at	secretogranin III	NM_013243	29106	gb:NM_013243.1 /DB_XREF=gi:7019522 /GEN=SCG3 /FEA=FLmRNA /CNT=55 /TID=Hs.22215.0 /TIER=FL /STK=0 /UG=Hs.22215 /LL=29106 /DEF=Homo sapiens secretogranin III (SCG3), mRNA. /PROD=secretogranin III /FL=gb:AF078851.1 gb:NM_013243.1	PN
219230_at	transmembrane protein 100	NM_018286	55273	gb:NM_018286.1 /DB_XREF=gi:8922795 /GEN=FLJ10970 /FEA=FLmRNA /CNT=53 /TID=Hs.173233.0 /TIER=FL+Stack /STK=16 /UG=Hs.173233 /LL=55273 /DEF=Homo sapiens hypothetical protein FLJ10970 (FLJ10970), mRNA. /PROD=hypothetical protein FLJ10970 /FL=gb:NM_018286.1	PN
219537_x_at	delta-like 3 (Drosophila)	NM_016941	10683	gb:NM_016941.1 /DB_XREF=gi:8393263 /GEN=DLL3 /FEA=FLmRNA /CNT=54 /TID=Hs.127792.0 /TIER=FL /STK=2 /UG=Hs.127792 /LL=10683 /DEF=Homo sapiens delta (Drosophila)-like 3 (DLL3), mRNA. /PROD=delta-like 3 protein precursor /FL=gb:NM_016941.1 gb:BC000218.1	PN
219643_at	low density lipoprotein-related protein 1B (deleted in tumors)	NM_018557	53353	gb:NM_018557.1 /DB_XREF=gi:9055269 /GEN=LRP1B /FEA=FLmRNA /CNT=36 /TID=Hs.47005.0 /TIER=FL /STK=0 /UG=Hs.47005 /LL=53353 /DEF=Homo sapiens low density lipoprotein-related protein 1B (deleted in tumors) (LRP1B), mRNA. /PROD=low density lipoprotein-related	PN
219743_at	hairy/enhancer-of-split related with YRPW motif 2	NM_012259	23493	gb:NM_012259.1 /DB_XREF=gi:6912413 /GEN=HEY2 /FEA=FLmRNA /CNT=29 /TID=Hs.144287.0 /TIER=FL /STK=7 /UG=Hs.144287 /LL=23493 /DEF=Homo sapiens hairyenhancer-of-split related with YRPW motif 2 (HEY2), mRNA. /PROD=hairyenhancer-of-split related with YRPW motif	PN
220116_at	potassium intermediate/small conductance calcium-activated channel, subfamily N, member 2	NM_021614	3781	gb:NM_021614.1 /DB_XREF=gi:11055973 /GEN=KCNN2 /FEA=FLmRNA /CNT=14 /TID=Hs.98280.0 /TIER=FL /STK=5 /UG=Hs.98280 /LL=3781 /DEF=Homo sapiens potassium intermediatesmall conductance calcium-activated channel, subfamily N, member 2 (KCNN2), mRNA. /PROD=potass	PN
220522_at	crumbs homolog 1 (Drosophila)	NM_012076	23418	gb:NM_012076.1 /DB_XREF=gi:6912321 /GEN=CRB1 /FEA=FLmRNA /CNT=5 /TID=Hs.169745.0 /TIER=FL /STK=0 /UG=Hs.169745 /LL=23418 /DEF=Homo sapiens crumbs (Drosophila) homolog 1 (CRB1), mRNA. /PROD=crumbs (Drosophila) homolog 1 /FL=gb:AF154671.1 gb:NM_012076.1	PN
221204_s_at	cartilage acidic protein 1	NM_018058	55118	gb:NM_018058.1 /DB_XREF=gi:8922351 /GEN=FLJ10320 /FEA=FLmRNA /CNT=2 /TID=Hs.326444.0 /TIER=FL /STK=0 /UG=Hs.326444 /LL=55118 /DEF=Homo sapiens hypothetical protein FLJ10320 (FLJ10320), mRNA. /PROD=hypothetical protein FLJ10320 /FL=gb:NM_018058.1	PN
221606_s_at	nucleosomal binding protein 1	BC005342	79366	gb:BC005342.1 /DB_XREF=gi:13529139 /FEA=FLmRNA /CNT=28 /TID=Hs.282204.0 /TIER=FL /STK=0 /UG=Hs.282204 /LL=79366 /UG_GENE=NSBP1 /DEF=Homo sapiens, nucleosomal binding protein 1, clone MGC:12433, mRNA, complete cds. /PROD=nucleosomal binding protein 1 /FL=g	PN
221623_at	brevican	AF229053	63827	gb:AF229053.1 /DB_XREF=gi:10798902 /FEA=FLmRNA /CNT=10 /TID=Hs.6194.1 /TIER=FL /STK=5 /UG=Hs.6194 /LL=63827 /UG_GENE=BCAN /DEF=Homo sapiens chondroitin sulfate proteoglycan BEHABbrevican mRNA, GPI isoform, complete cds. /PROD=chondroitin sulfate proteogly	PN
221959_at	chromosome 8 open reading frame 72	BE672313	90362	gb:BE672313 /DB_XREF=gi:10032854 /DB_XREF=7a59b10.x1 /CLONE=IMAGE:3223003 /FEA=mRNA /CNT=52 /TID=Hs.34054.0 /TIER=Stack /STK=13 /UG=Hs.34054 /UG_TITLE=Homo sapiens cDNA: FLJ22488 fis, clone HRC10948, highly similar to HSU79298 Human clone 23803 mRNA	PN
222357_at	zinc finger and BTB domain containing 20	AW974823	26137	gb:AW974823 /DB_XREF=gi:8166026 /DB_XREF=EST386928 /FEA=EST /CNT=6 /TID=Hs.105411.0 /TIER=ConsEnd /STK=0 /UG=Hs.105411 /UG_TITLE=ESTs	PN
49306_at	Ras association (RalGDS/AF-6) domain family 4	AI890191	83937	Cluster Incl. AI890191:wm79f05.x1 Homo sapiens cDNA, 3 end /clone=IMAGE-2442177 /clone_end=3' /gb=AI890191 /gi=5595355 /ug=Hs.239937 /len=674	PN
60474_at	chromosome 20 open reading frame 42	AA469071	55612	Cluster Incl. AA469071:ne17f11.s1 Homo sapiens cDNA, 3 end /clone=IMAGE-881517 /clone_end=3' /gb=AA469071 /gi=2195605 /ug=Hs.180479 /len=758	PN
91920_at	brevican	AI205180	63827	Cluster Incl. AI205180:ap13b11.x1 Homo sapiens cDNA, 3 end /clone=IMAGE-1955229 /clone_end=3' /gb=AI205180 /gi=3758242 /ug=Hs.153360 /len=532	PN
201291_s_at	topoisomerase (DNA) II alpha 170kDa	AU159942	7153	Consensus includes gb:AU159942 /FEA=EST /DB_XREF=gi:11021463 /DB_XREF=est:AU159942 /CLONE=Y79AA1000724 /UG=Hs.156346 topoisomerase (DNA) II alpha (170kD) /FL=gb:J04088.1 gb:NM_001067.1	Pro
201292_at	topoisomerase (DNA) II alpha 170kDa	AL561834	7153	Consensus includes gb:AL561834 /FEA=EST /DB_XREF=gi:12909658 /DB_XREF=est:AL561834 /CLONE=CS0DB005YC15 (3 prime) /UG=Hs.156346 topoisomerase (DNA) II alpha (170kD) /FL=gb:J04088.1 gb:NM_001067.1	Pro
201890_at	ribonucleotide reductase M2 polypeptide	BE966236	6241	Consensus includes gb:BE966236 /FEA=EST /DB_XREF=gi:11771437 /DB_XREF=est:601660172R1 /CLONE=IMAGE:3905920 /UG=Hs.75319 ribonucleotide reductase M2 polypeptide /FL=gb:NM_001034.1	Pro
202095_s_at	baculoviral IAP repeat-containing 5 (survivin)	NM_001168	332	gb:NM_001168.1 /DEF=Homo sapiens baculoviral IAP repeat-containing 5 (survivin) (BIRC5), mRNA. /FEA=mRNA /GEN=BIRC5 /PROD=baculoviral IAP repeat-containing protein 5 /DB_XREF=gi:4502144 /UG=Hs.1578 baculoviral IAP repeat-containing 5 (survivin) /FL=gb:NM	Pro
202107_s_at	MCM2 minichromosome maintenance deficient 2, mitotin (S. cerevisiae)	NM_004526	4171	gb:NM_004526.1 /DEF=Homo sapiens minichromosome maintenance deficient (S. cerevisiae) 2 (mitotin) (MCM2), mRNA. /FEA=mRNA /GEN=MCM2 /PROD=minichromosome maintenance deficient (S.cerevisiae) 2 (mitotin) /DB_XREF=gi:4758705 /UG=Hs.57101 minichromosome main	Pro
202409_at	insulin-like growth factor 2 (somatomedin A) /// insulin- insulin-like growth factor 2	X07868	3481 /// 723961	Consensus includes gb:X07868 /DEF=Human DNA for insulin-like growth factor II (IGF-2); exon 7 and additional ORF /FEA=mRNA_1 /DB_XREF=gi:32998 /UG=Hs.251664 insulin-like growth factor 2 (somatomedin A) /FL=gb:BC000531.1 gb:J03242.1 gb:M17426.1 gb:NM_00061	Pro
202410_x_at	insulin-like growth factor 2 (somatomedin A) /// insulin- insulin-like growth factor 2	NM_000612	3481 /// 723961	gb:NM_000612.2 /DEF=Homo sapiens insulin-like growth factor 2 (somatomedin A) (IGF2), mRNA. /FEA=mRNA /GEN=IGF2 /PROD=insulin-like growth factor 2 (somatomedin A) /DB_XREF=gi:6453816 /UG=Hs.251664 insulin-like growth factor 2 (somatomedin A) /FL=gb:BC000	Pro
202503_s_at	KIAA0101	NM_014736	9768	gb:NM_014736.1 /DEF=Homo sapiens KIAA0101 gene product (KIAA0101), mRNA. /FEA=mRNA /GEN=KIAA0101 /PROD=KIAA0101 gene product /DB_XREF=gi:7661905 /UG=Hs.81892 KIAA0101 gene product /FL=gb:D14657.1 gb:NM_014736.1	Pro
202580_x_at	forkhead box M1	NM_021953	2305	gb:NM_021953.1 /DEF=Homo sapiens forkhead box M1 (FOXM1), mRNA. /FEA=mRNA /GEN=FOXM1 /PROD=forkhead box M1 /DB_XREF=gi:11386144 /UG=Hs.239 forkhead box M1 /FL=gb:NM_021953.1 gb:U83113.1 gb:L16783.1	Pro
202589_at	thymidylate synthetase	NM_001071	7298	gb:NM_001071.1 /DEF=Homo sapiens thymidylate synthetase (TYMS), mRNA. /FEA=mRNA /GEN=TYMS /PROD=thymidylate synthetase /DB_XREF=gi:4507750 /UG=Hs.82962 thymidylate synthetase /FL=gb:BC002567.1 gb:NM_001071.1	Pro
202870_s_at	cell division cycle 20 homolog (S. cerevisiae)	NM_001255	991	gb:NM_001255.1 /DEF=Homo sapiens CDC20 (cell division cycle 20, S. cerevisiae, homolog) (CDC20), mRNA. /FEA=mRNA /GEN=CDC20 /PROD=cell division cycle 20 /DB_XREF=gi:4557436 /UG=Hs.82906 CDC20 (cell division cycle 20, S. cerevisiae, homolog) /FL=gb:BC0010	Pro
202954_at	p21 (CDKN1A)-activated kinase 3 /// ubiquitin-conjugating enzyme E2C	NM_007019	11065 /// 5063	gb:NM_007019.1 /DEF=Homo sapiens ubiquitin carrier protein E2-C (UBCH10), mRNA. /FEA=mRNA /GEN=UBCH10 /PROD=ubiquitin carrier protein E2-C /DB_XREF=gi:5902145 /UG=Hs.93002 ubiquitin carrier protein E2-C /FL=gb:U73379.1 gb:NM_007019.1	Pro
203213_at	cell division cycle 2, G1 to S and G2 to M	AL524035	983	Consensus includes gb:AL524035 /FEA=EST /DB_XREF=gi:12787528 /DB_XREF=est:AL524035 /CLONE=CS0DC003YN06 (3 prime) /UG=Hs.184572 cell division cycle 2, G1 to S and G2 to M /FL=gb:NM_001786.1	Pro
203214_x_at	cell division cycle 2, G1 to S and G2 to M	NM_001786	983	gb:NM_001786.1 /DEF=Homo sapiens cell division cycle 2, G1 to S and G2 to M (CDC2), mRNA. /FEA=mRNA /GEN=CDC2 /PROD=cell division cycle 2, G1 to S and G2 to M /DB_XREF=gi:4502708 /UG=Hs.184572 cell division cycle 2, G1 to S and G2 to M /FL=gb:NM_001786.1	Pro
203510_at	met proto-oncogene (hepatocyte growth factor receptor)	BG170541	4233	Consensus includes gb:BG170541 /FEA=EST /DB_XREF=gi:12677244 /DB_XREF=est:602322942F1 /CLONE=IMAGE:4425947 /UG=Hs.285754 met proto-oncogene (hepatocyte growth factor receptor) /FL=gb:J02958.1 gb:NM_000245.1	Pro
203554_x_at	pituitary tumor-transforming 1	NM_004219	9232	gb:NM_004219.2 /DEF=Homo sapiens pituitary tumor-transforming 1 (PTTG1), mRNA. /FEA=mRNA /GEN=PTTG1 /PROD=pituitary tumor-transforming protein 1 /DB_XREF=gi:11038651 /UG=Hs.252587 pituitary tumor-transforming 1 /FL=gb:NM_004219.2 gb:AF095287.1 gb:AF062649	Pro
203755_at	BUB1 budding uninhibited by benzimidazoles 1 homolog beta (yeast)	NM_001211	701	gb:NM_001211.2 /DEF=Homo sapiens budding uninhibited by benzimidazoles 1 (yeast homolog), beta (BUB1B), mRNA. /FEA=mRNA /GEN=BUB1B /PROD=budding uninhibited by benzimidazoles 1 (yeasthomolog), beta /DB_XREF=gi:5729749 /UG=Hs.36708 budding uninhibited by	Pro
203917_at	coxsackie virus and adenovirus receptor	NM_001338	1525	gb:NM_001338.1 /DEF=Homo sapiens coxsackie virus and adenovirus receptor (CXADR), mRNA. /FEA=mRNA /GEN=CXADR /PROD=coxsackie virus and adenovirus receptor /DB_XREF=gi:4503172 /UG=Hs.79187 coxsackie virus and adenovirus receptor /FL=gb:BC003684.1 gb:U90716	Pro
204026_s_at	ZW10 interactor	NM_007057	11130	gb:NM_007057.1 /DEF=Homo sapiens ZW10 interactor (ZWINT), mRNA. /FEA=mRNA /GEN=ZWINT /PROD=ZW10 interactor /DB_XREF=gi:6857828 /UG=Hs.42650 ZW10 interactor /FL=gb:AF067656.1 gb:NM_007057.1	Pro
204170_s_at	CDC28 protein kinase regulatory subunit 2	NM_001827	1164	gb:NM_001827.1 /DEF=Homo sapiens CDC28 protein kinase 2 (CKS2), mRNA. /FEA=mRNA /GEN=CKS2 /PROD=CDC28 protein kinase 2 /DB_XREF=gi:4502858 /UG=Hs.83758 CDC28 protein kinase 2 /FL=gb:NM_001827.1	Pro
204641_at	NIMA (never in mitosis gene a)-related kinase 2	NM_002497	4751	gb:NM_002497.1 /DEF=Homo sapiens NIMA (never in mitosis gene a)-related kinase 2 (NEK2), mRNA. /FEA=mRNA /GEN=NEK2 /PROD=NIMA (never in mitosis gene a)-related kinase 2 /DB_XREF=gi:4505372 /UG=Hs.153704 NIMA (never in mitosis gene a)-related kinase 2 /FL	Pro
204724_s_at	collagen, type IX, alpha 3	NM_001853	1299	gb:NM_001853.1 /DEF=Homo sapiens collagen, type IX, alpha 3 (COL9A3), mRNA. /FEA=mRNA /GEN=COL9A3 /PROD=collagen, type IX, alpha 3 /DB_XREF=gi:4502966 /UG=Hs.53563 collagen, type IX, alpha 3 /FL=gb:L41162.1 gb:NM_001853.1	Pro
204825_at	maternal embryonic leucine zipper kinase	NM_014791	9833	gb:NM_014791.1 /DEF=Homo sapiens KIAA0175 gene product (KIAA0175), mRNA. /FEA=mRNA /GEN=KIAA0175 /PROD=KIAA0175 gene product /DB_XREF=gi:7661973 /UG=Hs.184339 KIAA0175 gene product /FL=gb:D79997.1 gb:NM_014791.1	Pro
205347_s_at	thymosin-like 8	NM_021992	11013	gb:NM_021992.1 /DEF=Homo sapiens thymosin, beta, identified in neuroblastoma cells (TMSNB), mRNA. /FEA=mRNA /GEN=TMSNB /PROD=thymosin, beta, identified in neuroblastomacells /DB_XREF=gi:11496272 /UG=Hs.56145 thymosin, beta, identified in neuroblastoma ce	Pro
207828_s_at	centromere protein F, 350/400ka (mitosin)	NM_005196	1063	gb:NM_005196.1 /DEF=Homo sapiens centromere protein F (350400kD, mitosin) (CENPF), mRNA. /FEA=mRNA /GEN=CENPF /PROD=centromere protein F (350400kD, mitosin) /DB_XREF=gi:4885132 /UG=Hs.77204 centromere protein F (350400kD, mitosin) /FL=gb:NM_005196.1 gb:U	Pro
209172_s_at	centromere protein F, 350/400ka (mitosin) /// centromere protein F, 350/400ka (mitosin)	U30872	1063	gb:U30872.1 /DEF=Human mitosin mRNA, complete cds. /FEA=mRNA /PROD=mitosin /DB_XREF=gi:1000093 /UG=Hs.77204 centromere protein F (350400kD, mitosin) /FL=gb:U30872.1	Pro
209464_at	aurora kinase B	AB011446	9212	gb:AB011446.1 /DEF=Homo sapiens mRNA for Aik2, complete cds. /FEA=mRNA /GEN=aik2 /PROD=Aik2 /DB_XREF=gi:5688865 /UG=Hs.180655 serinethreonine kinase 12 /FL=gb:BC000442.1 gb:AF004022.1 gb:AF008552.1 gb:AB011450.1 gb:AF015254.1 gb:NM_004217.1 gb:AB011446.1	Pro
209507_at	replication protein A3, 14kDa	BC005264	6119	gb:BC005264.1 /DEF=Homo sapiens, replication protein A3 (14kD), clone MGC:12305, mRNA, complete cds. /FEA=mRNA /PROD=replication protein A3 (14kD) /DB_XREF=gi:13528944 /UG=Hs.1608 replication protein A3 (14kD) /FL=gb:BC005264.1 gb:L07493.1 gb:NM_002947.1	Pro
209714_s_at	cyclin-dependent kinase inhibitor 3 (CDK2-associated dual specificity phosphatase)	AF213033	1033	gb:AF213033.1 /DEF=Homo sapiens isolate BX-01 cyclin-dependent kinase associated protein phosphatase mRNA, complete cds. /FEA=mRNA /PROD=cyclin-dependent kinase associated proteinphosphatase /DB_XREF=gi:12734643 /UG=Hs.84113 cyclin-dependent kinase inhib	Pro
209773_s_at	ribonucleotide reductase M2 polypeptide	BC001886	6241	gb:BC001886.1 /DEF=Homo sapiens, ribonucleotide reductase M2 polypeptide, clone MGC:1551, mRNA, complete cds. /FEA=mRNA /PROD=ribonucleotide reductase M2 polypeptide /DB_XREF=gi:12804874 /UG=Hs.75319 ribonucleotide reductase M2 polypeptide /FL=gb:BC00188	Pro
210052_s_at	TPX2, microtubule-associated, homolog (Xenopus laevis)	AF098158	22974	gb:AF098158.1 /DEF=Homo sapiens restricted expressed proliferation associated protein 100 mRNA, complete cds. /FEA=mRNA /PROD=restricted expressed proliferation associatedprotein 100 /DB_XREF=gi:6073830 /UG=Hs.9329 chromosome 20 open reading frame 1 /FL=	Pro
210559_s_at	cell division cycle 2, G1 to S and G2 to M	D88357	983	gb:D88357.1 /DEF=Homo sapiens mRNA for CDC2 delta T, complete cds. /FEA=mRNA /PROD=CDC2 delta T /DB_XREF=gi:3126638 /UG=Hs.184572 cell division cycle 2, G1 to S and G2 to M /FL=gb:D88357.1	Pro
214710_s_at	cyclin B1	BE407516	891	Consensus includes gb:BE407516 /FEA=EST /DB_XREF=gi:9343966 /DB_XREF=est:601300355F1 /CLONE=IMAGE:3630517 /UG=Hs.23960 cyclin B1	Pro
216237_s_at	MCM5 minichromosome maintenance deficient 5, cell division cycle 46 (S. cerevisiae)	AA807529	4174	Consensus includes gb:AA807529 /FEA=EST /DB_XREF=gi:2875596 /DB_XREF=est:ob92c07.s1 /CLONE=IMAGE:1338828 /UG=Hs.77171 minichromosome maintenance deficient (S. cerevisiae) 5 (cell division cycle 46)	Pro
218009_s_at	protein regulator of cytokinesis 1	NM_003981	9055	gb:NM_003981.1 /DEF=Homo sapiens protein regulator of cytokinesis 1 (PRC1), mRNA. /FEA=mRNA /GEN=PRC1 /PROD=protein regulator of cytokinesis 1 /DB_XREF=gi:4506038 /UG=Hs.5101 protein regulator of cytokinesis 1 /FL=gb:BC003138.1 gb:AF044588.1 gb:NM_003981.	Pro
218039_at	nucleolar and spindle associated protein 1	NM_016359	51203	gb:NM_016359.1 /DEF=Homo sapiens clone HQ0310 PRO0310p1 (LOC51203), mRNA. /FEA=mRNA /GEN=LOC51203 /PROD=clone HQ0310 PRO0310p1 /DB_XREF=gi:7705950 /UG=Hs.279905 clone HQ0310 PRO0310p1 /FL=gb:AF305711.1 gb:BC001308.1 gb:AF290612.1 gb:AF090915.1 gb:NM_01635	Pro
218308_at	transforming, acidic coiled-coil containing protein 3	NM_006342	10460	gb:NM_006342.1 /DEF=Homo sapiens transforming, acidic coiled-coil containing protein 3 (TACC3), mRNA. /FEA=mRNA /GEN=TACC3 /PROD=transforming acidic coiled-coil containingprotein 3 /DB_XREF=gi:5454101 /UG=Hs.104019 transforming, acidic coiled-coil contai	Pro
218355_at	kinesin family member 4A	NM_012310	24137	gb:NM_012310.2 /DEF=Homo sapiens kinesin family member 4A (KIF4A), mRNA. /FEA=mRNA /GEN=KIF4A /PROD=kinesin family member 4 /DB_XREF=gi:7305204 /UG=Hs.279766 kinesin family member 4A /FL=gb:AF179308.1 gb:AF071592.2 gb:NM_012310.2	Pro
218585_s_at	denticleless homolog (Drosophila)	NM_016448	51514	gb:NM_016448.1 /DEF=Homo sapiens L2DTL protein (L2DTL), mRNA. /FEA=mRNA /GEN=L2DTL /PROD=L2DTL protein /DB_XREF=gi:7705575 /UG=Hs.126774 L2DTL protein /FL=gb:AF195765.1 gb:NM_016448.1	Pro
218755_at	kinesin family member 20A	NM_005733	10112	gb:NM_005733.1 /DEF=Homo sapiens RAB6 interacting, kinesin-like (rabkinesin6) (RAB6KIFL), mRNA. /FEA=mRNA /GEN=RAB6KIFL /PROD=RAB6 interacting, kinesin-like (rabkinesin6) /DB_XREF=gi:5032012 /UG=Hs.73625 RAB6 interacting, kinesin-like (rabkinesin6) /FL=g	Pro
218883_s_at	MLF1 interacting protein	NM_024629	79682	gb:NM_024629.1 /DEF=Homo sapiens hypothetical protein FLJ23468 (FLJ23468), mRNA. /FEA=mRNA /GEN=FLJ23468 /PROD=hypothetical protein FLJ23468 /DB_XREF=gi:13375855 /UG=Hs.38178 hypothetical protein FLJ23468 /FL=gb:NM_024629.1	Pro
219148_at	PDZ binding kinase	NM_018492	55872	gb:NM_018492.1 /DEF=Homo sapiens PDZ-binding kinase; T-cell originated protein kinase (TOPK), mRNA. /FEA=mRNA /GEN=TOPK /PROD=PDZ-binding kinase /DB_XREF=gi:8923876 /UG=Hs.104741 PDZ-binding kinase; T-cell originated protein kinase /FL=gb:AF189722.1 gb:A	Pro
219787_s_at	epithelial cell transforming sequence 2 oncogene	NM_018098	1894	gb:NM_018098.1 /DEF=Homo sapiens hypothetical protein FLJ10461 (FLJ10461), mRNA. /FEA=mRNA /GEN=FLJ10461 /PROD=hypothetical protein FLJ10461 /DB_XREF=gi:8922431 /UG=Hs.122579 hypothetical protein FLJ10461 /FL=gb:NM_018098.1	Pro
219918_s_at	asp (abnormal spindle) homolog, microcephaly associated (Drosophila)	NM_018123	259266	gb:NM_018123.1 /DEF=Homo sapiens hypothetical protein FLJ10517 (FLJ10517), mRNA. /FEA=mRNA /GEN=FLJ10517 /PROD=hypothetical protein FLJ10517 /DB_XREF=gi:8922484 /UG=Hs.279797 hypothetical protein FLJ10517 /FL=gb:NM_018123.1	Pro
219978_s_at	nucleolar and spindle associated protein 1	NM_018454	51203	gb:NM_018454.1 /DEF=Homo sapiens uncharacterized bone marrow protein BM037 (BM037), mRNA. /FEA=mRNA /GEN=BM037 /PROD=uncharacterized bone marrow protein BM037 /DB_XREF=gi:8922094 /UG=Hs.283649 uncharacterized bone marrow protein BM037 /FL=gb:AF217513.1 g	Pro
221591_s_at	family with sequence similarity 64, member A	BC005004	54478	gb:BC005004.1 /DEF=Homo sapiens, hypothetical protein FLJ10491, clone MGC:961, mRNA, complete cds. /FEA=mRNA /PROD=hypothetical protein FLJ10491 /DB_XREF=gi:13436475 /UG=Hs.86211 hypothetical protein /FL=gb:BC005004.1	Pro
200650_s_at	lactate dehydrogenase A	NM_005566	3939	gb:NM_005566.1 /DEF=Homo sapiens lactate dehydrogenase A (LDHA), mRNA. /FEA=mRNA /GEN=LDHA /PROD=LDHA /DB_XREF=gi:5031856 /UG=Hs.2795 lactate dehydrogenase A /FL=gb:BC001829.1 gb:NM_005566.1	Mes
200660_at	S100 calcium binding protein A11	NM_005620	6282	gb:NM_005620.1 /DEF=Homo sapiens S100 calcium-binding protein A11 (calgizzarin) (S100A11), mRNA. /FEA=mRNA /GEN=S100A11 /PROD=S100 calcium-binding protein A11 /DB_XREF=gi:5032056 /UG=Hs.256290 S100 calcium-binding protein A11 (calgizzarin) /FL=gb:D49355.	Mes
200704_at	lipopolysaccharide-induced TNF factor	AB034747	9516	gb:AB034747.1 /DEF=Homo sapiens SIMPLE mRNA for small integral membrane protein of lysosomelate endosome, complete cds. /FEA=mRNA /GEN=SIMPLE /PROD=small integral membrane protein of lysosomelateendosome /DB_XREF=gi:12862475 /UG=Hs.76507 LPS-induced TNF-	Mes
200791_s_at	IQ motif containing GTPase activating protein 1	NM_003870	8826	gb:NM_003870.1 /DEF=Homo sapiens IQ motif containing GTPase activating protein 1 (IQGAP1), mRNA. /FEA=mRNA /GEN=IQGAP1 /PROD=IQ motif containing GTPase activating protein 1 /DB_XREF=gi:4506786 /UG=Hs.1742 IQ motif containing GTPase activating protein 1 /	Mes
200916_at	transgelin 2	NM_003564	8407	gb:NM_003564.1 /DEF=Homo sapiens transgelin 2 (TAGLN2), mRNA. /FEA=mRNA /GEN=TAGLN2 /PROD=transgelin 2 /DB_XREF=gi:4507356 /UG=Hs.75725 transgelin 2 /FL=gb:D21261.1 gb:NM_003564.1	Mes
200974_at	actin, alpha 2, smooth muscle, aorta	NM_001613	59	gb:NM_001613.1 /DEF=Homo sapiens actin, alpha 2, smooth muscle, aorta (ACTA2), mRNA. /FEA=mRNA /GEN=ACTA2 /PROD=alpha 2 actin /DB_XREF=gi:4501882 /UG=Hs.195851 actin, alpha 2, smooth muscle, aorta /FL=gb:J05192.1 gb:NM_001613.1	Mes
200986_at	serpin peptidase inhibitor, clade G (C1 inhibitor), member 1, (angioedema, hereditary)	NM_000062	710	gb:NM_000062.1 /DEF=Homo sapiens serine (or cysteine) proteinase inhibitor, clade G (C1 inhibitor), member 1 (SERPING1), mRNA. /FEA=mRNA /GEN=SERPING1 /PROD=complement component 1 inhibitor precursor /DB_XREF=gi:4557378 /UG=Hs.151242 serine (or cysteine)	Mes
201012_at	annexin A1	NM_000700	301	gb:NM_000700.1 /DEF=Homo sapiens annexin A1 (ANXA1), mRNA. /FEA=mRNA /GEN=ANXA1 /PROD=annexin I /DB_XREF=gi:4502100 /UG=Hs.78225 annexin A1 /FL=gb:BC001275.1 gb:NM_000700.1	Mes
201042_at	transglutaminase 2 (C polypeptide, protein-glutamine-gamma-glutamyltransferase)	AL031651	7052	Consensus includes gb:AL031651 /DEF=Human DNA sequence from clone RP5-1054A22 on chromosome 20q11.22-12 Contains two isoforms of the gene for TGM2 (transglutaminase 2 (C polypeptide, protein-glutamine-gamma-glutamyltransferase), ESTs, STSs, GSSs and a CpG	Mes
201058_s_at	myosin, light chain 9, regulatory	NM_006097	10398	gb:NM_006097.1 /DEF=Homo sapiens myosin regulatory light chain 2, smooth muscle isoform (MYRL2), mRNA. /FEA=mRNA /GEN=MYRL2 /PROD=myosin regulatory light chain 2, smooth muscleisoform /DB_XREF=gi:5174602 /UG=Hs.9615 myosin regulatory light chain 2, smoot	Mes
201105_at	lectin, galactoside-binding, soluble, 1 (galectin 1)	NM_002305	3956	gb:NM_002305.2 /DEF=Homo sapiens lectin, galactoside-binding, soluble, 1 (galectin 1) (LGALS1), mRNA. /FEA=mRNA /GEN=LGALS1 /PROD=beta-galactosidase binding lectin precursor /DB_XREF=gi:6006015 /UG=Hs.227751 lectin, galactoside-binding, soluble, 1 (galec	Mes
201110_s_at	thrombospondin 1	NM_003246	7057	gb:NM_003246.1 /DEF=Homo sapiens thrombospondin 1 (THBS1), mRNA. /FEA=mRNA /GEN=THBS1 /PROD=thrombospondin 1 /DB_XREF=gi:4507484 /UG=Hs.87409 thrombospondin 1 /FL=gb:NM_003246.1	Mes
201125_s_at	integrin, beta 5	NM_002213	3693	gb:NM_002213.1 /DEF=Homo sapiens integrin, beta 5 (ITGB5), mRNA. /FEA=mRNA /GEN=ITGB5 /PROD=integrin, beta 5 /DB_XREF=gi:4504772 /UG=Hs.149846 integrin, beta 5 /FL=gb:M35011.1 gb:J05633.1 gb:NM_002213.1	Mes
201136_at	proteolipid protein 2 (colonic epithelium-enriched)	NM_002668	5355	gb:NM_002668.1 /DEF=Homo sapiens proteolipid protein 2 (colonic epithelium-enriched) (PLP2), mRNA. /FEA=mRNA /GEN=PLP2 /PROD=proteolipid protein 2 (colonicepithelium-enriched) /DB_XREF=gi:4505892 /UG=Hs.77422 proteolipid protein 2 (colonic epithelium-enr	Mes
201141_at	glycoprotein (transmembrane) nmb	NM_002510	10457	gb:NM_002510.1 /DEF=Homo sapiens glycoprotein (transmembrane) nmb (GPNMB), mRNA. /FEA=mRNA /GEN=GPNMB /PROD=glycoprotein (transmembrane) nmb /DB_XREF=gi:4505404 /UG=Hs.82226 glycoprotein (transmembrane) nmb /FL=gb:AF322909.1 gb:NM_002510.1	Mes
201170_s_at	basic helix-loop-helix domain containing, class B, 2	NM_003670	8553	gb:NM_003670.1 /DEF=Homo sapiens basic helix-loop-helix domain containing, class B, 2 (BHLHB2), mRNA. /FEA=mRNA /GEN=BHLHB2 /PROD=differentiated embryo chondrocyte expressed gene1 /DB_XREF=gi:4503298 /UG=Hs.171825 basic helix-loop-helix domain containing	Mes
201261_x_at	biglycan	BC002416	633	gb:BC002416.1 /DEF=Homo sapiens, biglycan, clone MGC:2298, mRNA, complete cds. /FEA=mRNA /PROD=biglycan /DB_XREF=gi:12803216 /UG=Hs.821 biglycan /FL=gb:BC002416.1 gb:BC004244.1 gb:J04599.1 gb:NM_001711.1	Mes
201331_s_at	signal transducer and activator of transcription 6, interleukin-4 induced	BC004973	6778	gb:BC004973.1 /DEF=Homo sapiens, signal transducer and activator of transcription 6, interleukin-4 induced, clone MGC:3649, mRNA, complete cds. /FEA=mRNA /PROD=signal transducer and activator of transcription6, interleukin-4 induced /DB_XREF=gi:13436385	Mes
201422_at	interferon, gamma-inducible protein 30	NM_006332	10437	gb:NM_006332.1 /DEF=Homo sapiens interferon, gamma-inducible protein 30 (IFI30), mRNA. /FEA=mRNA /GEN=IFI30 /PROD=interferon, gamma-inducible protein 30 /DB_XREF=gi:5453695 /UG=Hs.14623 interferon, gamma-inducible protein 30 /FL=gb:J03909.1 gb:NM_006332.1	Mes
201438_at	collagen, type VI, alpha 3	NM_004369	1293	gb:NM_004369.1 /DEF=Homo sapiens collagen, type VI, alpha 3 (COL6A3), mRNA. /FEA=mRNA /GEN=COL6A3 /PROD=collagen, type VI, alpha 3 /DB_XREF=gi:4758027 /UG=Hs.80988 collagen, type VI, alpha 3 /FL=gb:NM_004369.1	Mes
201487_at	cathepsin C	NM_001814	1075	gb:NM_001814.1 /DEF=Homo sapiens cathepsin C (CTSC), mRNA. /FEA=mRNA /GEN=CTSC /PROD=cathepsin C /DB_XREF=gi:4503140 /UG=Hs.10029 cathepsin C /FL=gb:NM_001814.1	Mes
201505_at	laminin, beta 1	NM_002291	3912	gb:NM_002291.1 /DEF=Homo sapiens laminin, beta 1 (LAMB1), mRNA. /FEA=mRNA /GEN=LAMB1 /PROD=laminin, beta 1 precursor /DB_XREF=gi:4504950 /UG=Hs.82124 laminin, beta 1 /FL=gb:M61916.1 gb:NM_002291.1	Mes
201506_at	transforming growth factor, beta-induced, 68kDa	NM_000358	7045	gb:NM_000358.1 /DEF=Homo sapiens transforming growth factor, beta-induced, 68kD (TGFBI), mRNA. /FEA=mRNA /GEN=TGFBI /PROD=transforming growth factor, beta-induced, 68kD /DB_XREF=gi:4507466 /UG=Hs.118787 transforming growth factor, beta-induced, 68kD /FL=	Mes
201508_at	insulin-like growth factor binding protein 4	NM_001552	3487	gb:NM_001552.1 /DEF=Homo sapiens insulin-like growth factor-binding protein 4 (IGFBP4), mRNA. /FEA=mRNA /GEN=IGFBP4 /PROD=insulin-like growth factor-binding protein 4 /DB_XREF=gi:10835020 /UG=Hs.1516 insulin-like growth factor-binding protein 4 /FL=gb:NM	Mes
201590_x_at	annexin A2	NM_004039	302	gb:NM_004039.1 /DEF=Homo sapiens annexin A2 (ANXA2), mRNA. /FEA=mRNA /GEN=ANXA2 /PROD=annexin A2 /DB_XREF=gi:4757755 /UG=Hs.217493 annexin A2 /FL=gb:BC001748.1 gb:D00017.1 gb:NM_004039.1	Mes
201666_at	TIMP metallopeptidase inhibitor 1	NM_003254	7076	gb:NM_003254.1 /DEF=Homo sapiens tissue inhibitor of metalloproteinase 1 (erythroid potentiating activity, collagenase inhibitor) (TIMP1), mRNA. /FEA=mRNA /GEN=TIMP1 /PROD=tissue inhibitor of metalloproteinase 1precursor /DB_XREF=gi:4507508 /UG=Hs.5831 t	Mes
201693_s_at	early growth response 1	AV733950	1958	Consensus includes gb:AV733950 /FEA=EST /DB_XREF=gi:10851495 /DB_XREF=est:AV733950 /CLONE=cdAADG12 /UG=Hs.326035 early growth response 1 /FL=gb:M62829.1 gb:NM_001964.1	Mes
201743_at	CD14 molecule /// CD14 molecule	NM_000591	929	gb:NM_000591.1 /DEF=Homo sapiens CD14 antigen (CD14), mRNA. /FEA=mRNA /GEN=CD14 /PROD=CD14 antigen precursor /DB_XREF=gi:4557416 /UG=Hs.75627 CD14 antigen /FL=gb:M86511.1 gb:AF097942.1 gb:NM_000591.1	Mes
201744_s_at	lumican	NM_002345	4060	gb:NM_002345.1 /DEF=Homo sapiens lumican (LUM), mRNA. /FEA=mRNA /GEN=LUM /PROD=lumican /DB_XREF=gi:4505046 /UG=Hs.79914 lumican /FL=gb:NM_002345.1 gb:U18728.1 gb:U21128.1	Mes
201785_at	ribonuclease, RNase A family, 1 (pancreatic)	NM_002933	6035	gb:NM_002933.1 /DEF=Homo sapiens ribonuclease, RNase A family, 1 (pancreatic) (RNASE1), mRNA. /FEA=mRNA /GEN=RNASE1 /PROD=ribonuclease, RNase A family, 1 (pancreatic) /DB_XREF=gi:4506546 /UG=Hs.78224 ribonuclease, RNase A family, 1 (pancreatic) /FL=gb:BC	Mes
201787_at	fibulin 1	NM_001996	2192	gb:NM_001996.1 /DEF=Homo sapiens fibulin 1 (FBLN1), transcript variant C, mRNA. /FEA=mRNA /GEN=FBLN1 /PROD=fibulin 1 isoform C precursor /DB_XREF=gi:4503662 /UG=Hs.79732 fibulin 1 /FL=gb:NM_001996.1	Mes
201798_s_at	fer-1-like 3, myoferlin (C. elegans)	NM_013451	26509	gb:NM_013451.1 /DEF=Homo sapiens fer-1 (C.elegans)-like 3 (myoferlin) (FER1L3), mRNA. /FEA=mRNA /GEN=FER1L3 /PROD=fer-1 (C.elegans)-like 3 (myoferlin) /DB_XREF=gi:7305052 /UG=Hs.234680 fer-1 (C.elegans)-like 3 (myoferlin) /FL=gb:AF182316.1 gb:NM_013451.1	Mes
201850_at	capping protein (actin filament), gelsolin-like	NM_001747	822	gb:NM_001747.1 /DEF=Homo sapiens capping protein (actin filament), gelsolin-like (CAPG), mRNA. /FEA=mRNA /GEN=CAPG /PROD=capping protein (actin filament), gelsolin-like /DB_XREF=gi:4502560 /UG=Hs.82422 capping protein (actin filament), gelsolin-like /FL=	Mes
201852_x_at	collagen, type III, alpha 1 (Ehlers-Danlos syndrome type IV, autosomal dominant)	AI813758	1281	Consensus includes gb:AI813758 /FEA=EST /DB_XREF=gi:5424973 /DB_XREF=est:wk79b04.x1 /CLONE=IMAGE:2421583 /UG=Hs.119571 collagen, type III, alpha 1 (Ehlers-Danlos syndrome type IV, autosomal dominant) /FL=gb:NM_000090.1	Mes
201858_s_at	proteoglycan 1, secretory granule	J03223	5552	gb:J03223.1 /DEF=Human secretory granule proteoglycan peptide core mRNA, complete cds. /FEA=mRNA /GEN=PRG1 /DB_XREF=gi:190419 /UG=Hs.1908 proteoglycan 1, secretory granule /FL=gb:J03223.1 gb:NM_002727.1	Mes
201860_s_at	plasminogen activator, tissue	NM_000930	5327	gb:NM_000930.1 /DEF=Homo sapiens plasminogen activator, tissue (PLAT), mRNA. /FEA=mRNA /GEN=PLAT /PROD=plasminogen activator, tissue /DB_XREF=gi:4505860 /UG=Hs.274404 plasminogen activator, tissue /FL=gb:NM_000931.1 gb:M15518.1 gb:M18182.1 gb:NM_000930.1	Mes
201893_x_at	decorin	AF138300	1634	Consensus includes gb:AF138300.1 /DEF=Homo sapiens decorin variant A mRNA, complete cds. /FEA=CDS /PROD=decorin variant A /DB_XREF=gi:5532410 /UG=Hs.76152 decorin /FL=gb:M14219.1 gb:NM_001920.1 gb:AF138300.1 gb:AF138304.1	Mes
201963_at	acyl-CoA synthetase long-chain family member 1	NM_021122	2180	gb:NM_021122.2 /DEF=Homo sapiens fatty-acid-Coenzyme A ligase, long-chain 2 (FACL2), mRNA. /FEA=mRNA /GEN=FACL2 /PROD=long-chain fatty-acid-Coenzyme A ligase 2 /DB_XREF=gi:12669906 /UG=Hs.154890 fatty-acid-Coenzyme A ligase, long-chain 2 /FL=gb:NM_021122	Mes
202086_at	myxovirus (influenza virus) resistance 1, interferon-inducible protein p78 (mouse) /// myxovirus (influenza virus) resistance 1, interferon-inducible protein p78 (mouse)	NM_002462	4599	gb:NM_002462.1 /DEF=Homo sapiens myxovirus (influenza) resistance 1, homolog of murine (interferon-inducible protein p78) (MX1), mRNA. /FEA=mRNA /GEN=MX1 /PROD=myxovirus (influenza) resistance 1, homolog ofmurine (interferon-inducible protein p78) /DB_XR	Mes
202207_at	ADP-ribosylation factor-like 4C	BG435404	10123	Consensus includes gb:BG435404 /FEA=EST /DB_XREF=gi:13341910 /DB_XREF=est:602507678F1 /CLONE=IMAGE:4605066 /UG=Hs.111554 ADP-ribosylation factor-like 7 /FL=gb:BC001051.1 gb:AB016811.1 gb:NM_005737.2	Mes
202208_s_at	ADP-ribosylation factor-like 4C	BC001051	10123	gb:BC001051.1 /DEF=Homo sapiens, ADP-ribosylation factor-like 7, clone MGC:1575, mRNA, complete cds. /FEA=mRNA /PROD=ADP-ribosylation factor-like 7 /DB_XREF=gi:12654450 /UG=Hs.111554 ADP-ribosylation factor-like 7 /FL=gb:BC001051.1 gb:AB016811.1 gb:NM_00	Mes
202237_at	nicotinamide N-methyltransferase	NM_006169	4837	gb:NM_006169.1 /DEF=Homo sapiens nicotinamide N-methyltransferase (NNMT), mRNA. /FEA=mRNA /GEN=NNMT /PROD=nicotinamide N-methyltransferase /DB_XREF=gi:5453789 /UG=Hs.76669 nicotinamide N-methyltransferase /FL=gb:BC000234.1 gb:U08021.1 gb:NM_006169.1	Mes
202238_s_at	nicotinamide N-methyltransferase	NM_006169	4837	gb:NM_006169.1 /DEF=Homo sapiens nicotinamide N-methyltransferase (NNMT), mRNA. /FEA=mRNA /GEN=NNMT /PROD=nicotinamide N-methyltransferase /DB_XREF=gi:5453789 /UG=Hs.76669 nicotinamide N-methyltransferase /FL=gb:BC000234.1 gb:U08021.1 gb:NM_006169.1	Mes
202283_at	serpin peptidase inhibitor, clade F (alpha-2 antiplasmin, pigment epithelium derived factor), member 1	NM_002615	5176	gb:NM_002615.1 /DEF=Homo sapiens serine (or cysteine) proteinase inhibitor, clade F (alpha-2 antiplasmin, pigment epithelium derived factor), member 1 (SERPINF1), mRNA. /FEA=mRNA /GEN=SERPINF1 /PROD=serine (or cysteine) proteinase inhibitor, cladeF (alph	Mes
202291_s_at	matrix Gla protein	NM_000900	4256	gb:NM_000900.1 /DEF=Homo sapiens matrix Gla protein (MGP), mRNA. /FEA=mRNA /GEN=MGP /PROD=matrix Gla protein /DB_XREF=gi:4505178 /UG=Hs.279009 matrix Gla protein /FL=gb:M58549.1 gb:NM_000900.1	Mes
202310_s_at	collagen, type I, alpha 1	K01228	1277	Consensus includes gb:K01228.1 /DEF=Human proalpha 1 (I) chain of type I procollagen mRNA (partial). /FEA=mRNA /GEN=COL1A1 /DB_XREF=gi:180391 /UG=Hs.172928 collagen, type I, alpha 1 /FL=gb:NM_000088.1	Mes
202311_s_at	collagen, type I, alpha 1	AI743621	1277	Consensus includes gb:AI743621 /FEA=EST /DB_XREF=gi:5111909 /DB_XREF=est:wg51h09.x1 /CLONE=IMAGE:2368673 /UG=Hs.172928 collagen, type I, alpha 1 /FL=gb:NM_000088.1	Mes
202357_s_at	complement factor B	NM_001710	629	gb:NM_001710.1 /DEF=Homo sapiens B-factor, properdin (BF), mRNA. /FEA=mRNA /GEN=BF /PROD=B-factor, properdin /DB_XREF=gi:4502396 /UG=Hs.69771 B-factor, properdin /FL=gb:BC004143.1 gb:L15702.1 gb:NM_001710.1 gb:S67310.1	Mes
202376_at	serpin peptidase inhibitor, clade A (alpha-1 antiproteinase, antitrypsin), member 3	NM_001085	12	gb:NM_001085.2 /DEF=Homo sapiens serine (or cysteine) proteinase inhibitor, clade A (alpha-1 antiproteinase, antitrypsin), member 3 (SERPINA3), mRNA. /FEA=mRNA /GEN=SERPINA3 /PROD=alpha-1-antichymotrypsin, precursor /DB_XREF=gi:9665246 /UG=Hs.234726 seri	Mes
202404_s_at	collagen, type I, alpha 2	NM_000089	1278	gb:NM_000089.1 /DEF=Homo sapiens collagen, type I, alpha 2 (COL1A2), mRNA. /FEA=mRNA /GEN=COL1A2 /PROD=collagen, type I, alpha 2 /DB_XREF=gi:4502946 /UG=Hs.179573 collagen, type I, alpha 2 /FL=gb:J03464.1 gb:NM_000089.1	Mes
202435_s_at	cytochrome P450, family 1, subfamily B, polypeptide 1	AU154504	1545	Consensus includes gb:AU154504 /FEA=EST /DB_XREF=gi:11016025 /DB_XREF=est:AU154504 /CLONE=NT2RP4001328 /UG=Hs.154654 cytochrome P450, subfamily I (dioxin-inducible), polypeptide 1 (glaucoma 3, primary infantile) /FL=gb:NM_000104.2 gb:U03688.1	Mes
202436_s_at	cytochrome P450, family 1, subfamily B, polypeptide 1	AU144855	1545	Consensus includes gb:AU144855 /FEA=EST /DB_XREF=gi:11006376 /DB_XREF=est:AU144855 /CLONE=HEMBA1003161 /UG=Hs.154654 cytochrome P450, subfamily I (dioxin-inducible), polypeptide 1 (glaucoma 3, primary infantile) /FL=gb:NM_000104.2 gb:U03688.1	Mes
202437_s_at	cytochrome P450, family 1, subfamily B, polypeptide 1	NM_000104	1545	gb:NM_000104.2 /DEF=Homo sapiens cytochrome P450, subfamily I (dioxin-inducible), polypeptide 1 (glaucoma 3, primary infantile) (CYP1B1), mRNA. /FEA=mRNA /GEN=CYP1B1 /PROD=cytochrome P450, subfamily I (dioxin-inducible),polypeptide 1 /DB_XREF=gi:13325059	Mes
202458_at	protease, serine, 23	NM_007173	11098	gb:NM_007173.1 /DEF=Homo sapiens protease, serine, 23 (SPUVE), mRNA. /FEA=mRNA /GEN=SPUVE /PROD=protease, serine, 23 /DB_XREF=gi:6005881 /UG=Hs.325820 protease, serine, 23 /FL=gb:AL136914.1 gb:BC001278.1 gb:AF015287.1 gb:NM_007173.1 gb:AF193611.1	Mes
202497_x_at	solute carrier family 2 (facilitated glucose transporter), member 3	AI631159	6515	Consensus includes gb:AI631159 /FEA=EST /DB_XREF=gi:4682489 /DB_XREF=est:ts93d05.x1 /CLONE=IMAGE:2238825 /UG=Hs.7594 solute carrier family 2 (facilitated glucose transporter), member 3 /FL=gb:M20681.1 gb:NM_006931.1	Mes
202499_s_at	solute carrier family 2 (facilitated glucose transporter), member 3	NM_006931	6515	gb:NM_006931.1 /DEF=Homo sapiens solute carrier family 2 (facilitated glucose transporter), member 3 (SLC2A3), mRNA. /FEA=mRNA /GEN=SLC2A3 /PROD=solute carrier family 2 (facilitated glucosetransporter), member 3 /DB_XREF=gi:5902089 /UG=Hs.7594 solute car	Mes
202555_s_at	myosin, light chain kinase /// myosin, light chain kinase	NM_005965	4638	gb:NM_005965.1 /DEF=Homo sapiens myosin, light polypeptide kinase (MYLK), mRNA. /FEA=mRNA /GEN=MYLK /PROD=myosin, light polypeptide kinase /DB_XREF=gi:5174600 /UG=Hs.211582 myosin, light polypeptide kinase /FL=gb:AB037663.1 gb:NM_005965.1 gb:AF069601.2	Mes
202627_s_at	serpin peptidase inhibitor, clade E (nexin, plasminogen activator inhibitor type 1), member 1	AL574210	5054	Consensus includes gb:AL574210 /FEA=EST /DB_XREF=gi:12934198 /DB_XREF=est:AL574210 /CLONE=CS0DI039YB02 (3 prime) /UG=Hs.82085 serine (or cysteine) proteinase inhibitor, clade E (nexin, plasminogen activator inhibitor type 1), member 1 /FL=gb:NM_000602.1 g	Mes
202628_s_at	serpin peptidase inhibitor, clade E (nexin, plasminogen activator inhibitor type 1), member 1	NM_000602	5054	gb:NM_000602.1 /DEF=Homo sapiens serine (or cysteine) proteinase inhibitor, clade E (nexin, plasminogen activator inhibitor type 1), member 1 (SERPINE1), mRNA. /FEA=mRNA /GEN=SERPINE1 /PROD=serine (or cysteine) proteinase inhibitor, cladeE (nexin, plasmi	Mes
202638_s_at	intercellular adhesion molecule 1 (CD54), human rhinovirus receptor	NM_000201	3383	gb:NM_000201.1 /DEF=Homo sapiens intercellular adhesion molecule 1 (CD54), human rhinovirus receptor (ICAM1), mRNA. /FEA=mRNA /GEN=ICAM1 /PROD=intercellular adhesion molecule 1 precursor /DB_XREF=gi:4557877 /UG=Hs.168383 intercellular adhesion molecule 1	Mes
202643_s_at	tumor necrosis factor, alpha-induced protein 3	AI738896	7128	Consensus includes gb:AI738896 /FEA=EST /DB_XREF=gi:5100877 /DB_XREF=est:wi22g02.x1 /CLONE=IMAGE:2391026 /UG=Hs.211600 tumor necrosis factor, alpha-induced protein 3 /FL=gb:M59465.1 gb:NM_006290.1	Mes
202644_s_at	tumor necrosis factor, alpha-induced protein 3	NM_006290	7128	gb:NM_006290.1 /DEF=Homo sapiens tumor necrosis factor, alpha-induced protein 3 (TNFAIP3), mRNA. /FEA=mRNA /GEN=TNFAIP3 /PROD=tumor necrosis factor, alpha-induced protein 3 /DB_XREF=gi:5454131 /UG=Hs.211600 tumor necrosis factor, alpha-induced protein 3	Mes
202672_s_at	activating transcription factor 3	NM_001674	467	gb:NM_001674.1 /DEF=Homo sapiens activating transcription factor 3 (ATF3), mRNA. /FEA=mRNA /GEN=ATF3 /PROD=activating transcription factor 3 long isoform /DB_XREF=gi:4502262 /UG=Hs.460 activating transcription factor 3 /FL=gb:L19871.1 gb:NM_001674.1	Mes
202718_at	insulin-like growth factor binding protein 2, 36kDa	NM_000597	3485	gb:NM_000597.1 /DEF=Homo sapiens insulin-like growth factor binding protein 2 (36kD) (IGFBP2), mRNA. /FEA=mRNA /GEN=IGFBP2 /PROD=insulin-like growth factor binding protein 2(36kD) /DB_XREF=gi:10835156 /UG=Hs.162 insulin-like growth factor binding protein	Mes
202733_at	procollagen-proline, 2-oxoglutarate 4-dioxygenase (proline 4-hydroxylase), alpha polypeptide II	NM_004199	8974	gb:NM_004199.1 /DEF=Homo sapiens procollagen-proline, 2-oxoglutarate 4-dioxygenase (proline 4-hydroxylase), alpha polypeptide II (P4HA2), mRNA. /FEA=mRNA /GEN=P4HA2 /PROD=procollagen-proline, 2-oxoglutarate4-dioxygenase (proline 4-hydroxylase), alpha pol	Mes
202796_at	synaptopodin	NM_007286	11346	gb:NM_007286.1 /DEF=Homo sapiens synaptopodin (KIAA1029), mRNA. /FEA=mRNA /GEN=KIAA1029 /PROD=synaptopodin /DB_XREF=gi:6005797 /UG=Hs.5307 synaptopodin /FL=gb:AB028952.1 gb:NM_007286.1	Mes
202820_at	aryl hydrocarbon receptor	NM_001621	196	gb:NM_001621.2 /DEF=Homo sapiens aryl hydrocarbon receptor (AHR), mRNA. /FEA=mRNA /GEN=AHR /PROD=aryl hydrocarbon receptor /DB_XREF=gi:5016091 /UG=Hs.170087 aryl hydrocarbon receptor /FL=gb:L19872.1 gb:D16354.1 gb:NM_001621.2	Mes
202833_s_at	serpin peptidase inhibitor, clade A (alpha-1 antiproteinase, antitrypsin), member 1	NM_000295	5265	gb:NM_000295.1 /DEF=Homo sapiens serine (or cysteine) proteinase inhibitor, clade A (alpha-1 antiproteinase, antitrypsin), member 1 (SERPINA1), mRNA. /FEA=mRNA /GEN=SERPINA1 /PROD=serine (or cysteine) proteinase inhibitor, cladeA (alpha-1 antiproteinase,	Mes
202838_at	fucosidase, alpha-L- 1, tissue	NM_000147	2517	gb:NM_000147.1 /DEF=Homo sapiens fucosidase, alpha-L- 1, tissue (FUCA1), mRNA. /FEA=mRNA /GEN=FUCA1 /PROD=fucosidase, alpha-L- 1, tissue /DB_XREF=gi:4503802 /UG=Hs.576 fucosidase, alpha-L- 1, tissue /FL=gb:M29877.1 gb:NM_000147.1	Mes
202855_s_at	solute carrier family 16, member 3 (monocarboxylic acid transporter 4)	AL513917	9123	Consensus includes gb:AL513917 /FEA=EST /DB_XREF=gi:12777411 /DB_XREF=est:AL513917 /CLONE=CL0BA006ZD09 (3 prime) /UG=Hs.85838 solute carrier family 16 (monocarboxylic acid transporters), member 3 /FL=gb:U81800.1 gb:NM_004207.1	Mes
202856_s_at	solute carrier family 16, member 3 (monocarboxylic acid transporter 4)	NM_004207	9123	gb:NM_004207.1 /DEF=Homo sapiens solute carrier family 16 (monocarboxylic acid transporters), member 3 (SLC16A3), mRNA. /FEA=mRNA /GEN=SLC16A3 /PROD=solute carrier family 16 (monocarboxylic acidtransporters), member 3 /DB_XREF=gi:4759111 /UG=Hs.85838 sol	Mes
202859_x_at	interleukin 8	NM_000584	3576	gb:NM_000584.1 /DEF=Homo sapiens interleukin 8 (IL8), mRNA. /FEA=mRNA /GEN=IL8 /PROD=interleukin 8 /DB_XREF=gi:10834977 /UG=Hs.624 interleukin 8 /FL=gb:NM_000584.1 gb:M17017.1 gb:M26383.1	Mes
202912_at	adrenomedullin	NM_001124	133	gb:NM_001124.1 /DEF=Homo sapiens adrenomedullin (ADM), mRNA. /FEA=mRNA /GEN=ADM /PROD=adrenomedullin /DB_XREF=gi:4501944 /UG=Hs.394 adrenomedullin /FL=gb:NM_001124.1 gb:D14874.1	Mes
202917_s_at	S100 calcium binding protein A8	NM_002964	6279	gb:NM_002964.2 /DEF=Homo sapiens S100 calcium-binding protein A8 (calgranulin A) (S100A8), mRNA. /FEA=mRNA /GEN=S100A8 /PROD=S100 calcium-binding protein A8 /DB_XREF=gi:9845519 /UG=Hs.100000 S100 calcium-binding protein A8 (calgranulin A) /FL=gb:NM_00296	Mes
202934_at	hexokinase 2	AI761561	3099	Consensus includes gb:AI761561 /FEA=EST /DB_XREF=gi:5177228 /DB_XREF=est:wi61h11.x1 /CLONE=IMAGE:2394789 /UG=Hs.198427 hexokinase 2 /FL=gb:NM_000189.1 gb:AF148513.1	Mes
202948_at	interleukin 1 receptor, type I	NM_000877	3554	gb:NM_000877.1 /DEF=Homo sapiens interleukin 1 receptor, type I (IL1R1), mRNA. /FEA=mRNA /GEN=IL1R1 /PROD=interleukin 1 receptor, type I /DB_XREF=gi:4504658 /UG=Hs.82112 interleukin 1 receptor, type I /FL=gb:M27492.1 gb:NM_000877.1	Mes
202949_s_at	four and a half LIM domains 2	NM_001450	2274	gb:NM_001450.1 /DEF=Homo sapiens four and a half LIM domains 2 (FHL2), mRNA. /FEA=mRNA /GEN=FHL2 /PROD=four and a half LIM domains 2 /DB_XREF=gi:4503722 /UG=Hs.8302 four and a half LIM domains 2 /FL=gb:U29332.1 gb:NM_001450.1	Mes
202992_at	complement component 7	NM_000587	730	gb:NM_000587.1 /DEF=Homo sapiens complement component 7 (C7), mRNA. /FEA=mRNA /GEN=C7 /PROD=complement component 7 precursor /DB_XREF=gi:4557386 /UG=Hs.78065 complement component 7 /FL=gb:J03507.1 gb:NM_000587.1	Mes
202994_s_at	fibulin 1	Z95331	2192	Consensus includes gb:Z95331 /DEF=Human DNA sequence from clone CTA-941F9 on chromosome 22q13 Contains the 3 end of the FBLN1 gene for Fibulin 1 isoforms B, C and D, the first exon of the gene for a novel protein (the ortholog of mouse brain protein E46),	Mes
202995_s_at	fibulin 1	NM_006486	2192	gb:NM_006486.1 /DEF=Homo sapiens fibulin 1 (FBLN1), transcript variant D, mRNA. /FEA=mRNA /GEN=FBLN1 /PROD=fibulin 1 isoform D /DB_XREF=gi:5922008 /UG=Hs.79732 fibulin 1 /FL=gb:U01244.1 gb:NM_006486.1	Mes
202998_s_at	lysyl oxidase-like 2	NM_002318	4017	gb:NM_002318.1 /DEF=Homo sapiens lysyl oxidase-like 2 (LOXL2), mRNA. /FEA=mRNA /GEN=LOXL2 /PROD=lysyl oxidase-like 2 /DB_XREF=gi:4505010 /UG=Hs.83354 lysyl oxidase-like 2 /FL=gb:BC000594.1 gb:U89942.1 gb:NM_002318.1 gb:AF117949.1	Mes
203186_s_at	S100 calcium binding protein A4	NM_002961	6275	gb:NM_002961.2 /DEF=Homo sapiens S100 calcium-binding protein A4 (calcium protein, calvasculin, metastasin, murine placental homolog) (S100A4), transcript variant 1, mRNA. /FEA=mRNA /GEN=S100A4 /PROD=S100 calcium-binding protein A4 /DB_XREF=gi:9845514 /U	Mes
203234_at	uridine phosphorylase 1	NM_003364	7378	gb:NM_003364.1 /DEF=Homo sapiens uridine phosphorylase (UP), mRNA. /FEA=mRNA /GEN=UP /PROD=uridine phosphorylase /DB_XREF=gi:4507838 /UG=Hs.77573 uridine phosphorylase /FL=gb:BC001405.1 gb:NM_003364.1	Mes
203303_at	dynein, light chain, Tctex-type 3	NM_006520	6990	gb:NM_006520.1 /DEF=Homo sapiens t-complex-associated-testis-expressed 1-like (TCTE1L), mRNA. /FEA=mRNA /GEN=TCTE1L /PROD=t-complex-associated-testis-expressed 1-like /DB_XREF=gi:5730086 /UG=Hs.75307 t-complex-associated-testis-expressed 1-like /FL=gb:BC	Mes
203305_at	coagulation factor XIII, A1 polypeptide	NM_000129	2162	gb:NM_000129.2 /DEF=Homo sapiens coagulation factor XIII, A1 polypeptide (F13A1), mRNA. /FEA=mRNA /GEN=F13A1 /PROD=coagulation factor XIII A1 subunit precursor /DB_XREF=gi:9961355 /UG=Hs.80424 coagulation factor XIII, A1 polypeptide /FL=gb:M14354.1 gb:NM_	Mes
203313_s_at	TGFB-induced factor (TALE family homeobox)	NM_003244	7050	gb:NM_003244.1 /DEF=Homo sapiens TG-interacting factor (TALE family homeobox) (TGIF), mRNA. /FEA=mRNA /GEN=TGIF /PROD=TG-interacting factor (TALE family homeobox) /DB_XREF=gi:4507472 /UG=Hs.90077 TG-interacting factor (TALE family homeobox) /FL=gb:BC0008	Mes
203324_s_at	caveolin 2	NM_001233	858	gb:NM_001233.1 /DEF=Homo sapiens caveolin 2 (CAV2), mRNA. /FEA=mRNA /GEN=CAV2 /PROD=caveolin 2 /DB_XREF=gi:4557412 /UG=Hs.139851 caveolin 2 /FL=gb:BC005256.1 gb:AF035752.1 gb:NM_001233.1	Mes
203401_at	phosphoribosyl pyrophosphate synthetase 2	NM_002765	5634	gb:NM_002765.1 /DEF=Homo sapiens phosphoribosyl pyrophosphate synthetase 2 (PRPS2), mRNA. /FEA=mRNA /GEN=PRPS2 /PROD=phosphoribosyl pyrophosphate synthetase 2 /DB_XREF=gi:4506128 /UG=Hs.2910 phosphoribosyl pyrophosphate synthetase 2 /FL=gb:NM_002765.1	Mes
203423_at	retinol binding protein 1, cellular	NM_002899	5947	gb:NM_002899.2 /DEF=Homo sapiens retinol-binding protein 1, cellular (RBP1), mRNA. /FEA=mRNA /GEN=RBP1 /PROD=retinol-binding protein 1, cellular /DB_XREF=gi:8400726 /UG=Hs.101850 retinol-binding protein 1, cellular /FL=gb:M11433.1 gb:NM_002899.2	Mes
203476_at	trophoblast glycoprotein	NM_006670	7162	gb:NM_006670.1 /DEF=Homo sapiens 5T4 oncofetal trophoblast glycoprotein (5T4), mRNA. /FEA=mRNA /GEN=5T4 /PROD=5T4 oncofetal trophoblast glycoprotein /DB_XREF=gi:5729717 /UG=Hs.82128 5T4 oncofetal trophoblast glycoprotein /FL=gb:NM_006670.1	Mes
203561_at	Fc fragment of IgG, low affinity IIa, receptor (CD32)	NM_021642	2212	gb:NM_021642.1 /DEF=Homo sapiens Fc fragment of IgG, low affinity IIa, receptor for (CD32) (FCGR2A), mRNA. /FEA=mRNA /GEN=FCGR2A /PROD=Fc fragment of IgG, low affinity IIa, receptorfor (CD32) /DB_XREF=gi:11056051 /UG=Hs.78864 Fc fragment of IgG, low affi	Mes
203645_s_at	CD163 molecule	NM_004244	9332	gb:NM_004244.1 /DEF=Homo sapiens CD163 antigen (CD163), mRNA. /FEA=mRNA /GEN=CD163 /PROD=CD163 antigen /DB_XREF=gi:4758721 /UG=Hs.74076 CD163 antigen /FL=gb:NM_004244.1	Mes
203665_at	heme oxygenase (decycling) 1	NM_002133	3162	gb:NM_002133.1 /DEF=Homo sapiens heme oxygenase (decycling) 1 (HMOX1), mRNA. /FEA=mRNA /GEN=HMOX1 /PROD=heme oxygenase (decyclizing) 1 /DB_XREF=gi:4504436 /UG=Hs.202833 heme oxygenase (decycling) 1 /FL=gb:NM_002133.1	Mes
203697_at	frizzled-related protein	U91903	2487	gb:U91903.1 /DEF=Human Fritz mRNA, complete cds. /FEA=mRNA /PROD=Fritz /DB_XREF=gi:1917006 /UG=Hs.153684 frizzled-related protein /FL=gb:U24163.1 gb:U68057.1 gb:U91903.1 gb:NM_001463.1	Mes
203729_at	epithelial membrane protein 3	NM_001425	2014	gb:NM_001425.1 /DEF=Homo sapiens epithelial membrane protein 3 (EMP3), mRNA. /FEA=mRNA /GEN=EMP3 /PROD=epithelial membrane protein 3 /DB_XREF=gi:4503562 /UG=Hs.9999 epithelial membrane protein 3 /FL=gb:U52101.1 gb:U87947.1 gb:NM_001425.1	Mes
203748_x_at	RNA binding motif, single stranded interacting protein 1	NM_016839	5937	gb:NM_016839.1 /DEF=Homo sapiens RNA binding motif, single stranded interacting protein 1 (RBMS1), transcript variant MSSP-2, mRNA. /FEA=mRNA /GEN=RBMS1 /PROD=RNA binding motif, single stranded interactingprotein 1, isoform b /DB_XREF=gi:8400723 /UG=Hs.2	Mes
203789_s_at	sema domain, immunoglobulin domain (Ig), short basic domain, secreted, (semaphorin) 3C	NM_006379	10512	gb:NM_006379.1 /DEF=Homo sapiens sema domain, immunoglobulin domain (Ig), short basic domain, secreted, (semaphorin) 3C (SEMA3C), mRNA. /FEA=mRNA /GEN=SEMA3C /PROD=sema domain, immunoglobulin domain (Ig), shortbasic domain, secreted, (semaphorin) 3C /DB_	Mes
203851_at	insulin-like growth factor binding protein 6	NM_002178	3489	gb:NM_002178.1 /DEF=Homo sapiens insulin-like growth factor binding protein 6 (IGFBP6), mRNA. /FEA=mRNA /GEN=IGFBP6 /PROD=insulin-like growth factor binding protein 6 /DB_XREF=gi:11321592 /UG=Hs.274313 insulin-like growth factor binding protein 6 /FL=gb:	Mes
203854_at	complement factor I	NM_000204	3426	gb:NM_000204.1 /DEF=Homo sapiens I factor (complement) (IF), mRNA. /FEA=mRNA /GEN=IF /PROD=I factor (complement) /DB_XREF=gi:4504578 /UG=Hs.36602 I factor (complement) /FL=gb:J02770.1 gb:NM_000204.1	Mes
203886_s_at	fibulin 2	NM_001998	2199	gb:NM_001998.1 /DEF=Homo sapiens fibulin 2 (FBLN2), mRNA. /FEA=mRNA /GEN=FBLN2 /PROD=fibulin 2 precursor /DB_XREF=gi:4503664 /UG=Hs.198862 fibulin 2 /FL=gb:NM_001998.1	Mes
203887_s_at	thrombomodulin	NM_000361	7056	gb:NM_000361.1 /DEF=Homo sapiens thrombomodulin (THBD), mRNA. /FEA=mRNA /GEN=THBD /PROD=thrombomodulin /DB_XREF=gi:4507482 /UG=Hs.2030 thrombomodulin /FL=gb:M16552.1 gb:NM_000361.1	Mes
203936_s_at	matrix metallopeptidase 9 (gelatinase B, 92kDa gelatinase, 92kDa type IV collagenase)	NM_004994	4318	gb:NM_004994.1 /DEF=Homo sapiens matrix metalloproteinase 9 (gelatinase B, 92kD gelatinase, 92kD type IV collagenase) (MMP9), mRNA. /FEA=mRNA /GEN=MMP9 /PROD=matrix metalloproteinase 9 preproprotein /DB_XREF=gi:4826835 /UG=Hs.151738 matrix metalloprotein	Mes
203963_at	carbonic anhydrase XII	NM_001218	771	gb:NM_001218.2 /DEF=Homo sapiens carbonic anhydrase XII (CA12), mRNA. /FEA=mRNA /GEN=CA12 /PROD=carbonic anhydrase XII precursor /DB_XREF=gi:9951924 /UG=Hs.5338 carbonic anhydrase XII /FL=gb:AF037335.1 gb:AF051882.1 gb:NM_001218.2	Mes
204006_s_at	Fc fragment of IgG, low affinity IIIa, receptor (CD16a) /// Fc fragment of IgG, low affinity IIIb, receptor (CD16b)	NM_000570	2214 /// 2215	gb:NM_000570.1 /DEF=Homo sapiens Fc fragment of IgG, low affinity IIIb, receptor for (CD16) (FCGR3B), mRNA. /FEA=mRNA /GEN=FCGR3B /PROD=Fc fragment of IgG, low affinity IIIb, receptorfor (CD16) /DB_XREF=gi:10835138 /UG=Hs.176663 Fc fragment of IgG, low a	Mes
204007_at	Fc fragment of IgG, low affinity IIIb, receptor (CD16b)	J04162	2215	gb:J04162.1 /DEF=Human leukocyte IgG receptor (Fc-gamma-R) mRNA, complete cds. /FEA=mRNA /DB_XREF=gi:183036 /UG=Hs.176663 Fc fragment of IgG, low affinity IIIb, receptor for (CD16) /FL=gb:NM_000570.1 gb:J04162.1 gb:M24854.1 gb:AB025256.1	Mes
204083_s_at	tropomyosin 2 (beta)	NM_003289	7169	gb:NM_003289.1 /DEF=Homo sapiens tropomyosin 2 (beta) (TPM2), mRNA. /FEA=mRNA /GEN=TPM2 /PROD=tropomyosin 2 (beta) /DB_XREF=gi:4507648 /UG=Hs.300772 tropomyosin 2 (beta) /FL=gb:M75165.1 gb:M12125.1 gb:M74817.1 gb:NM_003289.1	Mes
204114_at	nidogen 2 (osteonidogen)	NM_007361	22795	gb:NM_007361.1 /DEF=Homo sapiens nidogen 2 (NID2), mRNA. /FEA=mRNA /GEN=NID2 /PROD=nidogen 2 /DB_XREF=gi:6679055 /UG=Hs.82733 nidogen 2 /FL=gb:D86425.1 gb:NM_007361.1	Mes
204150_at	stabilin 1	NM_015136	23166	gb:NM_015136.1 /DEF=Homo sapiens KIAA0246 protein (KIAA0246), mRNA. /FEA=mRNA /GEN=KIAA0246 /PROD=KIAA0246 protein /DB_XREF=gi:12225239 /UG=Hs.301989 KIAA0246 protein /FL=gb:NM_015136.1	Mes
204158_s_at	T-cell, immune regulator 1, ATPase, H+ transporting, lysosomal V0 subunit A3	NM_006019	10312	gb:NM_006019.1 /DEF=Homo sapiens T-cell, immune regulator 1 (TCIRG1), mRNA. /FEA=mRNA /GEN=TCIRG1 /PROD=ATPase, H+ transporting, 116kD /DB_XREF=gi:5174620 /UG=Hs.46465 T-cell, immune regulator 1 /FL=gb:U45285.1 gb:NM_006019.1	Mes
204174_at	arachidonate 5-lipoxygenase-activating protein	NM_001629	241	gb:NM_001629.1 /DEF=Homo sapiens arachidonate 5-lipoxygenase-activating protein (ALOX5AP), mRNA. /FEA=mRNA /GEN=ALOX5AP /PROD=arachidonate 5-lipoxygenase-activating protein /DB_XREF=gi:4502058 /UG=Hs.100194 arachidonate 5-lipoxygenase-activating protein	Mes
204298_s_at	lysyl oxidase	NM_002317	4015	gb:NM_002317.1 /DEF=Homo sapiens lysyl oxidase (LOX), mRNA. /FEA=mRNA /GEN=LOX /PROD=lysyl oxidase /DB_XREF=gi:4505008 /UG=Hs.102267 lysyl oxidase /FL=gb:M94054.1 gb:AF039291.1 gb:NM_002317.1	Mes
204342_at	solute carrier family 25 (mitochondrial carrier; phosphate carrier), member 24	NM_013386	29957	gb:NM_013386.1 /DEF=Homo sapiens hypothetical protein (DKFZp586G0123), mRNA. /FEA=mRNA /GEN=DKFZp586G0123 /PROD=hypothetical protein /DB_XREF=gi:9558726 /UG=Hs.24713 hypothetical protein /FL=gb:AL050209.1 gb:NM_013386.1	Mes
204362_at	src kinase associated phosphoprotein 2	NM_003930	8935	gb:NM_003930.1 /DEF=Homo sapiens SKAP55 homologue (SKAP-HOM), mRNA. /FEA=mRNA /GEN=SKAP-HOM /PROD=SKAP55 homologue /DB_XREF=gi:4506962 /UG=Hs.52644 SKAP55 homologue /FL=gb:BC002893.1 gb:AF072166.1 gb:AB014486.1 gb:AF051323.1 gb:NM_003930.1	Mes
204446_s_at	arachidonate 5-lipoxygenase	NM_000698	240	gb:NM_000698.1 /DEF=Homo sapiens arachidonate 5-lipoxygenase (ALOX5), mRNA. /FEA=mRNA /GEN=ALOX5 /PROD=arachidonate 5-lipoxygenase /DB_XREF=gi:4502056 /UG=Hs.89499 arachidonate 5-lipoxygenase /FL=gb:J03600.1 gb:J03571.1 gb:NM_000698.1	Mes
204508_s_at	carbonic anhydrase XII	BC001012	771	gb:BC001012.1 /DEF=Homo sapiens, hypothetical protein FLJ20151, clone MGC:1073, mRNA, complete cds. /FEA=mRNA /PROD=hypothetical protein FLJ20151 /DB_XREF=gi:12654376 /UG=Hs.279916 hypothetical protein FLJ20151 /FL=gb:BC001012.1 gb:NM_017689.1	Mes
204646_at	dihydropyrimidine dehydrogenase	NM_000110	1806	gb:NM_000110.2 /DEF=Homo sapiens dihydropyrimidine dehydrogenase (DPYD), mRNA. /FEA=mRNA /GEN=DPYD /PROD=dihydropyrimidine dehydrogenase /DB_XREF=gi:4557874 /UG=Hs.1602 dihydropyrimidine dehydrogenase /FL=gb:U20938.1 gb:NM_000110.2 gb:U09178.1 gb:AB003063	Mes
204682_at	latent transforming growth factor beta binding protein 2	NM_000428	4053	gb:NM_000428.1 /DEF=Homo sapiens latent transforming growth factor beta binding protein 2 (LTBP2), mRNA. /FEA=mRNA /GEN=LTBP2 /PROD=latent transforming growth factor beta bindingprotein 2 /DB_XREF=gi:4557732 /UG=Hs.83337 latent transforming growth factor	Mes
204787_at	V-set and immunoglobulin domain containing 4	NM_007268	11326	gb:NM_007268.1 /DEF=Homo sapiens Ig superfamily protein (Z39IG), mRNA. /FEA=mRNA /GEN=Z39IG /PROD=Ig superfamily protein /DB_XREF=gi:6005957 /UG=Hs.8904 Ig superfamily protein /FL=gb:NM_007268.1	Mes
204908_s_at	B-cell CLL/lymphoma 3	NM_005178	602	gb:NM_005178.1 /DEF=Homo sapiens B-cell CLLlymphoma 3 (BCL3), mRNA. /FEA=mRNA /GEN=BCL3 /PROD=B-cell CLLlymphoma 3 /DB_XREF=gi:4885086 /UG=Hs.31210 B-cell CLLlymphoma 3 /FL=gb:M31732.1 gb:NM_005178.1	Mes
204971_at	cystatin A (stefin A)	NM_005213	1475	gb:NM_005213.1 /DEF=Homo sapiens cystatin A (stefin A) (CSTA), mRNA. /FEA=mRNA /GEN=CSTA /PROD=cystatin A (stefin A) /DB_XREF=gi:4885164 /UG=Hs.2621 cystatin A (stefin A) /FL=gb:NM_005213.1	Mes
205173_x_at	CD58 molecule	NM_001779	965	gb:NM_001779.1 /DEF=Homo sapiens CD58 antigen, (lymphocyte function-associated antigen 3) (CD58), mRNA. /FEA=mRNA /GEN=CD58 /PROD=CD58 antigen, (lymphocyte function-associatedantigen 3) /DB_XREF=gi:4502676 /UG=Hs.75626 CD58 antigen, (lymphocyte function-	Mes
205180_s_at	ADAM metallopeptidase domain 8 /// ADAM metallopeptidase domain 8	NM_001109	101	gb:NM_001109.1 /DEF=Homo sapiens a disintegrin and metalloproteinase domain 8 (ADAM8), mRNA. /FEA=mRNA /GEN=ADAM8 /PROD=a disintegrin and metalloproteinase domain 8precursor /DB_XREF=gi:4557252 /UG=Hs.86947 a disintegrin and metalloproteinase domain 8 /F	Mes
205266_at	leukemia inhibitory factor (cholinergic differentiation factor)	NM_002309	3976	gb:NM_002309.2 /DEF=Homo sapiens leukemia inhibitory factor (cholinergic differentiation factor) (LIF), mRNA. /FEA=mRNA /GEN=LIF /PROD=leukemia inhibitory factor (cholinergicdifferentiation factor) /DB_XREF=gi:6006018 /UG=Hs.2250 leukemia inhibitory fact	Mes
205382_s_at	complement factor D (adipsin)	NM_001928	1675	gb:NM_001928.1 /DEF=Homo sapiens D component of complement (adipsin) (DF), mRNA. /FEA=mRNA /GEN=DF /PROD=adipsincomplement factor D precursor /DB_XREF=gi:4503308 /UG=Hs.155597 D component of complement (adipsin) /FL=gb:M84526.1 gb:NM_001928.1	Mes
205403_at	interleukin 1 receptor, type II	NM_004633	7850	gb:NM_004633.1 /DEF=Homo sapiens interleukin 1 receptor, type II (IL1R2), mRNA. /FEA=mRNA /GEN=IL1R2 /PROD=interleukin 1 receptor, type II /DB_XREF=gi:4758597 /UG=Hs.25333 interleukin 1 receptor, type II /FL=gb:U74649.1 gb:NM_004633.1	Mes
205453_at	homeobox B2	NM_002145	3212	gb:NM_002145.1 /DEF=Homo sapiens homeo box B2 (HOXB2), mRNA. /FEA=mRNA /GEN=HOXB2 /PROD=homeo box B2 /DB_XREF=gi:4504464 /UG=Hs.2733 homeo box B2 /FL=gb:NM_002145.1	Mes
205479_s_at	plasminogen activator, urokinase	NM_002658	5328	gb:NM_002658.1 /DEF=Homo sapiens plasminogen activator, urokinase (PLAU), mRNA. /FEA=mRNA /GEN=PLAU /PROD=plasminogen activator, urokinase /DB_XREF=gi:4505862 /UG=Hs.77274 plasminogen activator, urokinase /FL=gb:M15476.1 gb:NM_002658.1	Mes
205547_s_at	transgelin	NM_003186	6876	gb:NM_003186.2 /DEF=Homo sapiens transgelin (TAGLN), mRNA. /FEA=mRNA /GEN=TAGLN /PROD=transgelin /DB_XREF=gi:12621918 /UG=Hs.75777 transgelin /FL=gb:NM_003186.2 gb:M95787.1 gb:D17409.1	Mes
205681_at	BCL2-related protein A1	NM_004049	597	gb:NM_004049.1 /DEF=Homo sapiens BCL2-related protein A1 (BCL2A1), mRNA. /FEA=mRNA /GEN=BCL2A1 /PROD=BCL2-related protein A1 /DB_XREF=gi:4757839 /UG=Hs.227817 BCL2-related protein A1 /FL=gb:U27467.1 gb:U29680.1 gb:NM_004049.1	Mes
206070_s_at	EPH receptor A3	AF213459	2042	gb:AF213459.1 /DEF=Homo sapiens ephrin receptor EPHA3 complete form (EPHA3) mRNA, complete cds. /FEA=mRNA /GEN=EPHA3 /PROD=ephrin receptor EPHA3 complete form /DB_XREF=gi:12003434 /UG=Hs.123642 EphA3 /FL=gb:AF213459.1 gb:M83941.1 gb:NM_005233.1	Mes
206157_at	pentraxin-related gene, rapidly induced by IL-1 beta	NM_002852	5806	gb:NM_002852.1 /DEF=Homo sapiens pentaxin-related gene, rapidly induced by IL-1 beta (PTX3), mRNA. /FEA=mRNA /GEN=PTX3 /PROD=pentaxin-related gene, rapidly induced by IL-1beta /DB_XREF=gi:4506332 /UG=Hs.2050 pentaxin-related gene, rapidly induced by IL-1	Mes
206172_at	interleukin 13 receptor, alpha 2	NM_000640	3598	gb:NM_000640.1 /DEF=Homo sapiens interleukin 13 receptor, alpha 2 (IL13RA2), mRNA. /FEA=mRNA /GEN=IL13RA2 /PROD=interleukin 13 receptor, alpha 2 /DB_XREF=gi:10834991 /UG=Hs.25954 interleukin 13 receptor, alpha 2 /FL=gb:NM_000640.1 gb:U70981.1	Mes
206306_at	ryanodine receptor 3	NM_001036	6263	gb:NM_001036.1 /DEF=Homo sapiens ryanodine receptor 3 (RYR3), mRNA. /FEA=mRNA /GEN=RYR3 /PROD=ryanodine receptor 3 /DB_XREF=gi:4506758 /UG=Hs.9349 ryanodine receptor 3 /FL=gb:AB001025.1 gb:AJ001515.1 gb:NM_001036.1	Mes
206580_s_at	EGF-containing fibulin-like extracellular matrix protein 2	NM_016938	30008	gb:NM_016938.1 /DEF=Homo sapiens EGF-containing fibulin-like extracellular matrix protein 2 (EFEMP2), mRNA. /FEA=mRNA /GEN=EFEMP2 /PROD=EGF-containing fibulin-like extracellular matrixprotein 2 /DB_XREF=gi:8393298 /UG=Hs.6059 EGF-containing fibulin-like	Mes
206584_at	lymphocyte antigen 96	NM_015364	23643	gb:NM_015364.1 /DEF=Homo sapiens MD-2 protein (MD-2), mRNA. /FEA=mRNA /GEN=MD-2 /PROD=MD-2 protein /DB_XREF=gi:7662503 /UG=Hs.69328 MD-2 protein /FL=gb:AB018549.1 gb:NM_015364.1 gb:AF168121.1	Mes
207076_s_at	argininosuccinate synthetase 1	NM_000050	445	gb:NM_000050.1 /DEF=Homo sapiens argininosuccinate synthetase (ASS), mRNA. /FEA=mRNA /GEN=ASS /PROD=argininosuccinate synthetase /DB_XREF=gi:4557336 /UG=Hs.160786 argininosuccinate synthetase /FL=gb:NM_000050.1	Mes
207191_s_at	immunoglobulin superfamily containing leucine-rich repeat	NM_005545	3671	gb:NM_005545.1 /DEF=Homo sapiens immunoglobulin superfamily containing leucine-rich repeat (ISLR), mRNA. /FEA=mRNA /GEN=ISLR /PROD=immunoglobulin superfamily containingleucine-rich repeat /DB_XREF=gi:5031808 /UG=Hs.102171 immunoglobulin superfamily conta	Mes
207266_x_at	RNA binding motif, single stranded interacting protein 1	NM_016837	5937	gb:NM_016837.1 /DEF=Homo sapiens RNA binding motif, single stranded interacting protein 1 (RBMS1), transcript variant MSSP-3, mRNA. /FEA=mRNA /GEN=RBMS1 /PROD=RNA binding motif, single stranded interactingprotein 1, isoform e /DB_XREF=gi:8400719 /UG=Hs.2	Mes
208161_s_at	ATP-binding cassette, sub-family C (CFTR/MRP), member 3	NM_020037	8714	gb:NM_020037.1 /DEF=Homo sapiens ATP-binding cassette, sub-family C (CFTRMRP), member 3 (ABCC3), transcript variant MRP3A, mRNA. /FEA=mRNA /GEN=ABCC3 /PROD=ATP-binding cassette, sub-family C, member 3,isoform MRP3A /DB_XREF=gi:9955971 /UG=Hs.90786 ATP-bi	Mes
208296_x_at	tumor necrosis factor, alpha-induced protein 8	NM_014350	25816	gb:NM_014350.1 /DEF=Homo sapiens TNF-induced protein (GG2-1), mRNA. /FEA=mRNA /GEN=GG2-1 /PROD=TNF-induced protein /DB_XREF=gi:7657123 /UG=Hs.17839 TNF-induced protein /FL=gb:AF099936.1 gb:NM_014350.1	Mes
208370_s_at	Down syndrome critical region gene 1	NM_004414	1827	gb:NM_004414.2 /DEF=Homo sapiens Down syndrome critical region gene 1 (DSCR1), mRNA. /FEA=mRNA /GEN=DSCR1 /PROD=Down syndrome critical region protein 1 /DB_XREF=gi:7657042 /UG=Hs.184222 Down syndrome critical region gene 1 /FL=gb:U28833.2 gb:NM_004414.2	Mes
208540_x_at	similar to Putative S100 calcium-binding protein A11 pseudogene /// similar to Putative S100 calcium-binding protein A11 pseudogene /// similar to Putative S100 calcium-binding protein A11 pseudogene	NM_021039	729659 /// 730278 /// 730558	gb:NM_021039.1 /DEF=Homo sapiens S100 calcium-binding protein A14 (calgizzarin) (S100A14), mRNA. /FEA=CDS /GEN=S100A14 /PROD=S100 calcium-binding protein A14 (calgizzarin) /DB_XREF=gi:10567825 /UG=Hs.247697 S100 calcium-binding protein A14 (calgizzarin)	Mes
208636_at	actinin, alpha 1	AI082078	87	Consensus includes gb:AI082078 /FEA=EST /DB_XREF=gi:3418870 /DB_XREF=est:oz52g10.x1 /CLONE=IMAGE:1679010 /UG=Hs.119000 actinin, alpha 1 /FL=gb:NM_001102.2 gb:BC003576.1	Mes
208637_x_at	actinin, alpha 1	BC003576	87	gb:BC003576.1 /DEF=Homo sapiens, actinin, alpha 1, clone MGC:2358, mRNA, complete cds. /FEA=mRNA /PROD=actinin, alpha 1 /DB_XREF=gi:13097755 /UG=Hs.119000 actinin, alpha 1 /FL=gb:NM_001102.2 gb:BC003576.1	Mes
208659_at	chloride intracellular channel 1	AF034607	1192	gb:AF034607.1 /DEF=Homo sapiens chloride channel ABP mRNA, complete cds. /FEA=mRNA /PROD=chloride channel ABP /DB_XREF=gi:4426566 /UG=Hs.74276 chloride intracellular channel 1 /FL=gb:U93205.1 gb:AF034607.1 gb:AF109197.1 gb:NM_001288.2	Mes
208690_s_at	PDZ and LIM domain 1 (elfin)	BC000915	9124	gb:BC000915.1 /DEF=Homo sapiens, Similar to LIM protein, clone MGC:5344, mRNA, complete cds. /FEA=mRNA /PROD=Similar to LIM protein /DB_XREF=gi:12654194 /UG=Hs.75807 PDZ and LIM domain 1 (elfin) /FL=gb:BC000915.1	Mes
208747_s_at	complement component 1, s subcomponent	M18767	716	gb:M18767.1 /DEF=Human complement subcomponent C1s, alpha- and beta-chains, complete cds. /FEA=mRNA /GEN=C1S /DB_XREF=gi:179647 /UG=Hs.169756 complement component 1, s subcomponent /FL=gb:J04080.1 gb:M18767.1 gb:NM_001734.1	Mes
208782_at	follistatin-like 1	BC000055	11167	gb:BC000055.1 /DEF=Homo sapiens, follistatin-like 1, clone MGC:1993, mRNA, complete cds. /FEA=mRNA /PROD=follistatin-like 1 /DB_XREF=gi:12652618 /UG=Hs.296267 follistatin-like 1 /FL=gb:BC000055.1 gb:U06863.1	Mes
208789_at	polymerase I and transcript release factor	BC004295	284119	Consensus includes gb:BC004295.1 /DEF=Homo sapiens, clone IMAGE:3622356, mRNA, partial cds. /FEA=mRNA /PROD=Unknown (protein for IMAGE:3622356) /DB_XREF=gi:13279151 /UG=Hs.29759 RNA POLYMERASE I AND TRANSCRIPT RELEASE FACTOR /FL=gb:AF312393.1	Mes
208816_x_at	annexin A2 pseudogene 2	M62898	304	gb:M62898.1 /DEF=Human lipocortin (LIP) 2 pseudogene mRNA, complete cds-like region. /FEA=mRNA /DB_XREF=gi:187147 /UG=Hs.217493 annexin A2 /FL=gb:M62898.1	Mes
208949_s_at	lectin, galactoside-binding, soluble, 3 (galectin 3)	BC001120	3958	gb:BC001120.1 /DEF=Homo sapiens, lectin, galactoside-binding, soluble, 3 (galectin 3), clone MGC:2058, mRNA, complete cds. /FEA=mRNA /PROD=lectin, galactoside-binding, soluble, 3(galectin 3) /DB_XREF=gi:12654570 /UG=Hs.621 lectin, galactoside-binding, so	Mes
209120_at	nuclear receptor subfamily 2, group F, member 2	AL037401	7026	Consensus includes gb:AL037401 /FEA=EST /DB_XREF=gi:5406798 /DB_XREF=est:DKFZp564K1671_s1 /CLONE=DKFZp564K1671 /UG=Hs.288869 nuclear receptor subfamily 2, group F, member 2 /FL=gb:M64497.1	Mes
209122_at	adipose differentiation-related protein	BC005127	123	gb:BC005127.1 /DEF=Homo sapiens, adipose differentiation-related protein, clone MGC:10598, mRNA, complete cds. /FEA=mRNA /PROD=adipose differentiation-related protein /DB_XREF=gi:13477306 /UG=Hs.3416 adipose differentiation-related protein /FL=gb:BC00512	Mes
209156_s_at	collagen, type VI, alpha 2	AY029208	1292	gb:AY029208.1 /DEF=Homo sapiens type VI collagen alpha 2 chain precursor (COL6A2) mRNA, complete cds, alternatively spliced. /FEA=mRNA /GEN=COL6A2 /PROD=type VI collagen alpha 2 chain precursor /DB_XREF=gi:13603393 /UG=Hs.159263 collagen, type VI, alpha	Mes
209191_at	tubulin, beta 6	BC002654	84617	gb:BC002654.1 /DEF=Homo sapiens, Similar to tubulin, beta, 4, clone MGC:4083, mRNA, complete cds. /FEA=mRNA /PROD=Similar to tubulin, beta, 4 /DB_XREF=gi:12803638 /UG=Hs.274398 Homo sapiens, Similar to tubulin, beta, 4, clone MGC:4083, mRNA, complete cds	Mes
209213_at	carbonyl reductase 1	BC002511	873	gb:BC002511.1 /DEF=Homo sapiens, carbonyl reductase 1, clone MGC:1920, mRNA, complete cds. /FEA=mRNA /PROD=carbonyl reductase 1 /DB_XREF=gi:12803380 /UG=Hs.88778 carbonyl reductase 1 /FL=gb:BC002511.1 gb:J04056.1 gb:NM_001757.1	Mes
209280_at	mannose receptor, C type 2	U58856	9902	gb:U58856.1 /DEF=Human chromosome 17 unknown product mRNA, complete cds. /FEA=mRNA /PROD=unknown /DB_XREF=gi:2209262 /UG=Hs.7835 endocytic receptor (macrophage mannose receptor family) /FL=gb:U58856.1 gb:AB014609.1 gb:AF134838.1 gb:NM_006039.1 gb:AF107292	Mes
209335_at	decorin	AI281593	1634	Consensus includes gb:AI281593 /FEA=EST /DB_XREF=gi:3919826 /DB_XREF=est:qu47e10.x1 /CLONE=IMAGE:1967946 /UG=Hs.76152 decorin /FL=gb:BC005322.1	Mes
209356_x_at	EGF-containing fibulin-like extracellular matrix protein 2	AB030655	30008	gb:AB030655.1 /DEF=Homo sapiens mRNA for mutant p53 binding protein 1 (MBP1), complete cds. /FEA=mRNA /GEN=MBP1 /PROD=mutant p53 binding protein 1 (MBP1) /DB_XREF=gi:7328920 /UG=Hs.6059 EGF-containing fibulin-like extracellular matrix protein 2 /FL=gb:AF	Mes
209360_s_at	runt-related transcription factor 1 (acute myeloid leukemia 1; aml1 oncogene)	D43968	861	gb:D43968.1 /DEF=Human AML1 mRNA for AML1b protein (alternatively spliced product), complete cds. /FEA=mRNA /GEN=AML1 /PROD=AML1b protein /DB_XREF=gi:966996 /UG=Hs.129914 runt-related transcription factor 1 (acute myeloid leukemia 1; aml1 oncogene) /FL=g	Mes
209387_s_at	transmembrane 4 L six family member 1	M90657	4071	gb:M90657.1 /DEF=Human tumor antigen (L6) mRNA, complete cds. /FEA=mRNA /GEN=L6 /DB_XREF=gi:186803 /UG=Hs.3337 transmembrane 4 superfamily member 1 /FL=gb:M90657.1	Mes
209448_at	HIV-1 Tat interactive protein 2, 30kDa	BC002439	10553	gb:BC002439.1 /DEF=Homo sapiens, Tat-interacting protein (30kD), clone MGC:1318, mRNA, complete cds. /FEA=mRNA /PROD=Tat-interacting protein (30kD) /DB_XREF=gi:12803250 /UG=Hs.90753 Tat-interacting protein (30kD) /FL=gb:BC002439.1 gb:AF039103.1	Mes
209621_s_at	PDZ and LIM domain 3	AF002280	27295	gb:AF002280.1 /DEF=Homo sapiens alpha-actinin-2 associated LIM protein mRNA, alternatively spliced product, complete cds. /FEA=mRNA /PROD=alpha-actinin-2 associated LIM protein /DB_XREF=gi:3138919 /UG=Hs.135281 alpha-actinin-2-associated LIM protein /FL=	Mes
209708_at	monooxygenase, DBH-like 1	AY007239	26002	gb:AY007239.1 /DEF=Homo sapiens monooxygenase X mRNA, complete cds. /FEA=mRNA /PROD=monooxygenase X /DB_XREF=gi:9988949 /UG=Hs.6909 DKFZP564G202 protein /FL=gb:AY007239.1	Mes
209774_x_at	chemokine (C-X-C motif) ligand 2	M57731	2920	gb:M57731.1 /DEF=Human gro-beta mRNA, complete cds. /FEA=mRNA /GEN=gro-beta /PROD=cytokine gro-beta /DB_XREF=gi:183626 /UG=Hs.75765 GRO2 oncogene /FL=gb:M57731.1 gb:M36820.1 gb:NM_002089.1	Mes
209803_s_at	pleckstrin homology-like domain, family A, member 2	AF001294	7262	gb:AF001294.1 /DEF=Homo sapiens IPL (IPL) mRNA, complete cds. /FEA=mRNA /GEN=IPL /PROD=IPL /DB_XREF=gi:2150049 /UG=Hs.154036 tumor suppressing subtransferable candidate 3 /FL=gb:BC005034.1 gb:AF001294.1 gb:AF019953.1 gb:AF035444.1 gb:NM_003311.1	Mes
209875_s_at	secreted phosphoprotein 1 (osteopontin, bone sialoprotein I, early T-lymphocyte activation 1)	M83248	6696	gb:M83248.1 /DEF=Human nephropontin mRNA, complete cds. /FEA=mRNA /GEN=nephropontin /PROD=nephropontin /DB_XREF=gi:189150 /UG=Hs.313 secreted phosphoprotein 1 (osteopontin, bone sialoprotein I, early T-lymphocyte activation 1) /FL=gb:M83248.1	Mes
209949_at	neutrophil cytosolic factor 2 (65kDa, chronic granulomatous disease, autosomal 2)	BC001606	4688	gb:BC001606.1 /DEF=Homo sapiens, Similar to neutrophil cytosolic factor 2 (65kD, chronic granulomatous disease, autosomal 2), clone MGC:2275, mRNA, complete cds. /FEA=mRNA /PROD=Similar to neutrophil cytosolic factor 2 (65kD,chronic granulomatous disease	Mes
210042_s_at	cathepsin Z	AF073890	1522	gb:AF073890.1 /DEF=Homo sapiens cathepsin X precursor, mRNA, complete cds. /FEA=mRNA /PROD=cathepsin X precursor /DB_XREF=gi:3650497 /UG=Hs.252549 cathepsin Z /FL=gb:AF032906.1 gb:AF073890.1 gb:NM_001336.1 gb:AF136273.1	Mes
210495_x_at	fibronectin 1	AF130095	2335	gb:AF130095.1 /DEF=Homo sapiens clone FLC0562 PRO2841 mRNA, complete cds. /FEA=mRNA /PROD=PRO2841 /DB_XREF=gi:11493493 /UG=Hs.287820 fibronectin 1 /FL=gb:AF130095.1	Mes
210512_s_at	vascular endothelial growth factor A	AF022375	7422	gb:AF022375.1 /DEF=Homo sapiens vascular endothelial growth factor mRNA, complete cds. /FEA=mRNA /PROD=vascular endothelial growth factor /DB_XREF=gi:3719220 /UG=Hs.73793 vascular endothelial growth factor /FL=gb:M32977.1 gb:AF022375.1 gb:NM_003376.1 gb:A	Mes
210517_s_at	A kinase (PRKA) anchor protein (gravin) 12	AB003476	9590	gb:AB003476.1 /DEF=Homo sapiens mRNA for gravin, complete cds. /FEA=mRNA /PROD=gravin /DB_XREF=gi:2081606 /UG=Hs.788 A kinase (PRKA) anchor protein (gravin) 12 /FL=gb:AB003476.1	Mes
210845_s_at	plasminogen activator, urokinase receptor	U08839	5329	gb:U08839.1 /DEF=Human urokinase-type plasminogen activator receptor mRNA, complete cds. /FEA=mRNA /PROD=urokinase-type plasminogen activator receptor /DB_XREF=gi:517197 /UG=Hs.179657 plasminogen activator, urokinase receptor /FL=gb:U08839.1	Mes
210889_s_at	Fc fragment of IgG, low affinity IIb, receptor (CD32)	M31933	2213	gb:M31933.1 /DEF=Human IgG low affinity Fc fragment receptor (FcRIIb3) mRNA, complete cds. /FEA=mRNA /DB_XREF=gi:182598 /UG=Hs.278443 Fc fragment of IgG, low affinity IIb, receptor for (CD32) /FL=gb:M31933.1	Mes
210978_s_at	transgelin 2	BC002616	8407	gb:BC002616.1 /DEF=Homo sapiens, transgelin 2, clone MGC:2989, mRNA, complete cds. /FEA=mRNA /PROD=transgelin 2 /DB_XREF=gi:12803566 /UG=Hs.75725 transgelin 2 /FL=gb:BC002616.1	Mes
210992_x_at	Fc fragment of IgG, low affinity IIc, receptor for (CD32)	U90939	9103	gb:U90939.1 /DEF=Homo sapiens cell-type natural killer cells Fc gamma receptor IIc2 (Fc-gammaRIIC) mRNA, complete cds. /FEA=mRNA /GEN=Fc-gammaRIIC /PROD=Fc gamma receptor IIc2 /DB_XREF=gi:2149627 /UG=Hs.78864 Fc fragment of IgG, low affinity IIa, recepto	Mes
211160_x_at	actinin, alpha 1	M95178	87	gb:M95178.1 /DEF=Human non-muscle alpha-actinin mRNA, complete cds. /FEA=mRNA /GEN=ACTN1 /PROD=alpha-actinin /DB_XREF=gi:178051 /UG=Hs.119000 actinin, alpha 1 /FL=gb:M95178.1	Mes
211161_s_at	collagen, type III, alpha 1 (Ehlers-Danlos syndrome type IV, autosomal dominant)	AF130082	1281	gb:AF130082.1 /DEF=Homo sapiens clone FLC1492 PRO3121 mRNA, complete cds. /FEA=mRNA /PROD=PRO3121 /DB_XREF=gi:11493468 /UG=Hs.119571 collagen, type III, alpha 1 (Ehlers-Danlos syndrome type IV, autosomal dominant) /FL=gb:AF130082.1	Mes
211429_s_at	serpin peptidase inhibitor, clade A (alpha-1 antiproteinase, antitrypsin), member 1	AF119873	5265	gb:AF119873.1 /DEF=Homo sapiens PRO2275 mRNA, complete cds. /FEA=mRNA /PROD=PRO2275 /DB_XREF=gi:7770182 /UG=Hs.297681 serine (or cysteine) proteinase inhibitor, clade A (alpha-1 antiproteinase, antitrypsin), member 1 /FL=gb:AF119873.1	Mes
211494_s_at	solute carrier family 4, sodium bicarbonate cotransporter, member 4	AF157492	8671	gb:AF157492.1 /DEF=Homo sapiens sodium bicarbonate cotransporter NBC1 (SLC4A4) mRNA, alternatively spliced product, complete cds. /FEA=mRNA /GEN=SLC4A4 /PROD=sodium bicarbonate cotransporter NBC1 /DB_XREF=gi:8886014 /UG=Hs.5462 solute carrier family 4, s	Mes
211564_s_at	PDZ and LIM domain 4	BC003096	8572	gb:BC003096.1 /DEF=Homo sapiens, Similar to LIM domain protein, clone MGC:1645, mRNA, complete cds. /FEA=mRNA /PROD=Similar to LIM domain protein /DB_XREF=gi:13111856 /UG=Hs.79691 LIM domain protein /FL=gb:BC003096.1	Mes
211651_s_at	laminin, beta 1 /// laminin, beta 1	M20206	3912	gb:M20206.1 /DEF=Human laminin B1 mRNA, complete cds. /FEA=mRNA /GEN=LAMB1 /DB_XREF=gi:186914 /FL=gb:M20206.1	Mes
211719_x_at	fibronectin 1 /// fibronectin 1	BC005858	2335	gb:BC005858.1 /DEF=Homo sapiens, clone MGC:3255, mRNA, complete cds. /FEA=mRNA /PROD=Unknown (protein for MGC:3255) /DB_XREF=gi:13543399 /FL=gb:BC005858.1	Mes
211813_x_at	decorin	AF138303	1634	gb:AF138303.1 /DEF=Homo sapiens decorin D mRNA, complete cds, alternatively spliced. /FEA=CDS /PROD=decorin D /DB_XREF=gi:7381210 /UG=Hs.76152 decorin /FL=gb:AF138303.1	Mes
211864_s_at	fer-1-like 3, myoferlin (C. elegans)	AF207990	26509	gb:AF207990.1 /DEF=Homo sapiens fer-1 like protein 3 (FER1L3) mRNA, complete cds. /FEA=CDS /GEN=FER1L3 /PROD=fer-1 like protein 3 /DB_XREF=gi:10834586 /UG=Hs.234680 fer-1 (C.elegans)-like 3 (myoferlin) /FL=gb:AF207990.1	Mes
211896_s_at	decorin	AF138302	1634	gb:AF138302.1 /DEF=Homo sapiens decorin variant C mRNA, complete cds. /FEA=CDS /PROD=decorin variant C /DB_XREF=gi:5532412 /UG=Hs.76152 decorin /FL=gb:AF138302.1	Mes
211924_s_at	plasminogen activator, urokinase receptor /// plasminogen activator, urokinase receptor	AY029180	5329	gb:AY029180.1 /DEF=Homo sapiens soluble urokinase plasminogen activator receptor precursor (SUPAR) mRNA, complete cds. /FEA=CDS /GEN=SUPAR /PROD=soluble urokinase plasminogen activator receptorprecursor /DB_XREF=gi:13641308 /FL=gb:AY029180.1	Mes
212067_s_at	complement component 1, r subcomponent	AL573058	715	Consensus includes gb:AL573058 /FEA=EST /DB_XREF=gi:12931931 /DB_XREF=est:AL573058 /CLONE=CS0DI014YC05 (3 prime) /UG=Hs.1279 complement component 1, r subcomponent	Mes
212097_at	caveolin 1, caveolae protein, 22kDa	AU147399	857	Consensus includes gb:AU147399 /FEA=EST /DB_XREF=gi:11008920 /DB_XREF=est:AU147399 /CLONE=MAMMA1000563 /UG=Hs.74034 Homo sapiens clone 24651 mRNA sequence	Mes
212169_at	FK506 binding protein 9, 63 kDa	AL050187	11328	Consensus includes gb:AL050187.1 /DEF=Homo sapiens mRNA; cDNA DKFZp586B1723 (from clone DKFZp586B1723). /FEA=mRNA /DB_XREF=gi:4884402 /UG=Hs.302749 FK506-binding protein 9 (63 kD)	Mes
212171_x_at	vascular endothelial growth factor A	H95344	7422	Consensus includes gb:H95344 /FEA=EST /DB_XREF=gi:1102977 /DB_XREF=est:yu21b08.s1 /CLONE=IMAGE:234423 /UG=Hs.73793 vascular endothelial growth factor /FL=gb:AF214570.1	Mes
212298_at	neuropilin 1	BE620457	8829	Consensus includes gb:BE620457 /FEA=EST /DB_XREF=gi:9891395 /DB_XREF=est:601483690F1 /CLONE=IMAGE:3886055 /UG=Hs.69285 neuropilin 1 /FL=gb:AF018956.1 gb:AF016050.1 gb:NM_003873.1	Mes
212314_at	KIAA0746 protein	AB018289	23231	Consensus includes gb:AB018289.1 /DEF=Homo sapiens mRNA for KIAA0746 protein, partial cds. /FEA=mRNA /GEN=KIAA0746 /PROD=KIAA0746 protein /DB_XREF=gi:3882212 /UG=Hs.49500 KIAA0746 protein	Mes
212464_s_at	fibronectin 1	X02761	2335	Consensus includes gb:X02761.1 /DEF=Human mRNA for fibronectin (FN precursor). /FEA=mRNA /PROD=fibronectin precursor /DB_XREF=gi:31396 /UG=Hs.287820 fibronectin 1	Mes
212488_at	collagen, type V, alpha 1	N30339	1289	Consensus includes gb:N30339 /FEA=EST /DB_XREF=gi:1148859 /DB_XREF=est:yw75f06.s1 /CLONE=IMAGE:258083 /UG=Hs.146428 collagen, type V, alpha 1	Mes
212489_at	collagen, type V, alpha 1	AI983428	1289	Consensus includes gb:AI983428 /FEA=EST /DB_XREF=gi:5810647 /DB_XREF=est:wt49a04.x1 /CLONE=IMAGE:2510766 /UG=Hs.146428 collagen, type V, alpha 1	Mes
212533_at	WEE1 homolog (S. pombe)	X62048	7465	Consensus includes gb:X62048.1 /DEF=H.sapiens Wee1 hu gene. /FEA=mRNA /GEN=Wee1 Hu /DB_XREF=gi:499071 /UG=Hs.75188 wee1+ (S. pombe) homolog /FL=gb:NM_003390.1 gb:U10564.1	Mes
212543_at	absent in melanoma 1	U83115	202	Consensus includes gb:U83115.1 /DEF=Human non-lens beta gamma-crystallin like protein (AIM1) mRNA, partial cds. /FEA=mRNA /GEN=AIM1 /PROD=non-lens beta gamma-crystallin like protein /DB_XREF=gi:2072424 /UG=Hs.161002 absent in melanoma 1	Mes
212942_s_at	KIAA1199	AB033025	57214	Consensus includes gb:AB033025.1 /DEF=Homo sapiens mRNA for KIAA1199 protein, partial cds. /FEA=mRNA /GEN=KIAA1199 /PROD=KIAA1199 protein /DB_XREF=gi:6330400 /UG=Hs.50081 KIAA1199 protein	Mes
212992_at	chromosome 14 open reading frame 78	AI935123	113146	Consensus includes gb:AI935123 /FEA=EST /DB_XREF=gi:5673993 /DB_XREF=est:wp13h09.x1 /CLONE=IMAGE:2464769 /UG=Hs.57548 ESTs	Mes
213142_x_at	hypothetical protein LOC54103	AV700415	54103	Consensus includes gb:AV700415 /FEA=EST /DB_XREF=gi:10302386 /DB_XREF=est:AV700415 /CLONE=GKCDGA04 /UG=Hs.12969 hypothetical protein	Mes
213503_x_at	annexin A2	BE908217	302	Consensus includes gb:BE908217 /FEA=EST /DB_XREF=gi:10402569 /DB_XREF=est:601500477F1 /CLONE=IMAGE:3902323 /UG=Hs.217493 annexin A2	Mes
213524_s_at	G0/G1switch 2	NM_015714	50486	Consensus includes gb:NM_015714.1 /DEF=Homo sapiens putative lymphocyte G0G1 switch gene (G0S2), mRNA. /FEA=CDS /GEN=G0S2 /PROD=putative lymphocyte G0G1 switch gene /DB_XREF=gi:7657103 /UG=Hs.95910 putative lymphocyte G0G1 switch gene /FL=gb:NM_015714.1	Mes
213716_s_at	secreted and transmembrane 1	BF939675	6398	Consensus includes gb:BF939675 /FEA=EST /DB_XREF=gi:12357086 /DB_XREF=est:nac79g07.x1 /CLONE=IMAGE:3440820 /UG=Hs.326612 Homo sapiens secreted and transmembrane 1 (SECTM1), mRNA	Mes
213975_s_at	lysozyme (renal amyloidosis) /// riboflavin kinase	AV711904	4069 /// 55312	Consensus includes gb:AV711904 /FEA=EST /DB_XREF=gi:10731210 /DB_XREF=est:AV711904 /CLONE=DCAAIE08 /UG=Hs.277431 Homo sapiens cDNA: FLJ23356 fis, clone HEP14919	Mes
213988_s_at	spermidine/spermine N1-acetyltransferase 1	BE971383	6303	Consensus includes gb:BE971383 /FEA=EST /DB_XREF=gi:10584719 /DB_XREF=est:601651561F1 /CLONE=IMAGE:3934935 /UG=Hs.28491 spermidinespermine N1-acetyltransferase	Mes
214020_x_at	Integrin, beta 5	BE138575	3693	Consensus includes gb:BE138575 /FEA=EST /DB_XREF=gi:8601075 /DB_XREF=est:xr77e12.x2 /CLONE=IMAGE:2766190 /UG=Hs.149846 integrin, beta 5	Mes
214164_x_at	carbonic anhydrase XII	BF752277	771	Consensus includes gb:BF752277 /FEA=EST /DB_XREF=gi:12078953 /DB_XREF=est:RC3-BN0428-201100-011-c11 /UG=Hs.5344 adaptor-related protein complex 1, gamma 1 subunit	Mes
214175_x_at	PDZ and LIM domain 4	AI254547	8572	Consensus includes gb:AI254547 /FEA=EST /DB_XREF=gi:3862072 /DB_XREF=est:qv48h06.x1 /CLONE=IMAGE:1984859 /UG=Hs.79691 LIM domain protein	Mes
214853_s_at	SHC (Src homology 2 domain containing) transforming protein 1	AI091079	6464	Consensus includes gb:AI091079 /FEA=EST /DB_XREF=gi:3430138 /DB_XREF=est:qa53e05.s1 /CLONE=IMAGE:1690496 /UG=Hs.81972 SHC (Src homology 2 domain-containing) transforming protein 1	Mes
215034_s_at	transmembrane 4 L six family member 1	AI189753	4071	Consensus includes gb:AI189753 /FEA=EST /DB_XREF=gi:3740962 /DB_XREF=est:qd33a01.x1 /CLONE=IMAGE:1725480 /UG=Hs.306643 Homo sapiens cDNA FLJ13302 fis, clone OVARC1001357	Mes
215049_x_at	CD163 molecule	Z22969	9332	Consensus includes gb:Z22969.1 /DEF=H.sapiens mRNA for M130 antigen cytoplasmic variant 1. /FEA=mRNA /PROD=M130 antigen cytoplasmic variant 1 /DB_XREF=gi:312143 /UG=Hs.74076 CD163 antigen	Mes
215076_s_at	collagen, type III, alpha 1 (Ehlers-Danlos syndrome type IV, autosomal dominant)	AU144167	1281	Consensus includes gb:AU144167 /FEA=EST /DB_XREF=gi:11005688 /DB_XREF=est:AU144167 /CLONE=HEMBA1001071 /UG=Hs.297909 Homo sapiens cDNA FLJ11428 fis, clone HEMBA1001071, highly similar to PROCOLLAGEN ALPHA 1(III) CHAIN PRECURSOR	Mes
215446_s_at	lysyl oxidase	L16895	4015	Consensus includes gb:L16895 /DEF=Human lysyl oxidase (LOX) gene, exon 7 /FEA=mRNA /DB_XREF=gi:292923 /UG=Hs.102267 lysyl oxidase	Mes
215867_x_at	carbonic anhydrase XII	AL050025	771	Consensus includes gb:AL050025.1 /DEF=Homo sapiens mRNA; cDNA DKFZp564D066 (from clone DKFZp564D066); partial cds. /FEA=mRNA /GEN=DKFZp564D066 /PROD=hypothetical protein /DB_XREF=gi:4884095 /UG=Hs.5344 adaptor-related protein complex 1, gamma 1 subunit	Mes
215870_s_at	phospholipase A2, group V	AL158172	5322	Consensus includes gb:AL158172 /DEF=Human DNA sequence from clone RP1-169O23 on chromosome 1 Contains ESTs, STSs and GSSs. Contains the PLA2G5 gene for two isoforms of phospholiapse A2 group V, a novel gene, the PLA2G2D gene for phospholipade 2 group IID	Mes
216236_s_at	solute carrier family 2 (facilitated glucose transporter), member 3	AL110298	6515	Consensus includes gb:AL110298.1 /DEF=Homo sapiens mRNA; cDNA DKFZp564K1672 (from clone DKFZp564K1672); partial cds. /FEA=mRNA /GEN=DKFZp564K1672 /PROD=hypothetical protein /DB_XREF=gi:5817258 /UG=Hs.7594 solute carrier family 2 (facilitated glucose tran	Mes
216442_x_at	fibronectin 1	AK026737	2335	Consensus includes gb:AK026737.1 /DEF=Homo sapiens cDNA: FLJ23084 fis, clone LNG06602, highly similar to HSFIB1 Human mRNA for fibronectin (FN precursor). /FEA=mRNA /DB_XREF=gi:10439658 /UG=Hs.287820 fibronectin 1	Mes
216598_s_at	chemokine (C-C motif) ligand 2	S69738	6347	Consensus includes gb:S69738.1 /DEF=MCP-1=monocyte chemotactic protein human, aortic endothelial cells, mRNA, 661 nt. /FEA=mRNA /GEN=MCP-1 /PROD=MCP-1 /DB_XREF=gi:545464 /UG=Hs.303649 small inducible cytokine A2 (monocyte chemotactic protein 1, homologou	Mes
217028_at	chemokine (C-X-C motif) receptor 4	AJ224869	7852	Consensus includes gb:AJ224869 /DEF=Homo sapiens CXCR4 gene encoding receptor CXCR4 /FEA=mRNA /DB_XREF=gi:3059119 /UG=Hs.89414 chemokine (C-X-C motif), receptor 4 (fusin)	Mes
217733_s_at	thymosin, beta 10	NM_021103	9168	gb:NM_021103.1 /DEF=Homo sapiens thymosin, beta 10 (TMSB10), mRNA. /FEA=mRNA /GEN=TMSB10 /PROD=thymosin, beta 10 /DB_XREF=gi:10863894 /UG=Hs.76293 thymosin, beta 10 /FL=gb:NM_021103.1 gb:M92381.1 gb:M20259.1	Mes
217995_at	sulfide quinone reductase-like (yeast)	NM_021199	58472	gb:NM_021199.1 /DEF=Homo sapiens CGI-44 protein; sulfide dehydrogenase like (yeast) (CGI-44), mRNA. /FEA=mRNA /GEN=CGI-44 /PROD=CGI-44 protein; sulfide dehydrogenase like(yeast) /DB_XREF=gi:10864010 /UG=Hs.8185 CGI-44 protein; sulfide dehydrogenase like	Mes
218002_s_at	chemokine (C-X-C motif) ligand 14	NM_004887	9547	gb:NM_004887.1 /DEF=Homo sapiens small inducible cytokine subfamily B (Cys-X-Cys), member 14 (BRAK) (SCYB14), mRNA. /FEA=mRNA /GEN=SCYB14 /PROD=small inducible cytokine subfamily B(Cys-X-Cys), member 14 (BRAK) /DB_XREF=gi:4757869 /UG=Hs.24395 small induc	Mes
218084_x_at	FXYD domain containing ion transport regulator 5	NM_014164	53827	gb:NM_014164.2 /DEF=Homo sapiens FXYD domain-containing ion transport regulator 5 (FXYD5), mRNA. /FEA=mRNA /GEN=FXYD5 /PROD=related to ion channel /DB_XREF=gi:11612664 /UG=Hs.294135 FXYD domain-containing ion transport regulator 5 /FL=gb:NM_014164.2 gb:A	Mes
218113_at	transmembrane protein 2	NM_013390	23670	gb:NM_013390.1 /DEF=Homo sapiens transmembrane protein 2 (TMEM2), mRNA. /FEA=mRNA /GEN=TMEM2 /PROD=transmembrane protein 2 /DB_XREF=gi:7019554 /UG=Hs.160417 transmembrane protein 2 /FL=gb:AF137030.1 gb:NM_013390.1	Mes
218404_at	sorting nexin 10	NM_013322	29887	gb:NM_013322.1 /DEF=Homo sapiens sorting nexin 10 (SNX10), mRNA. /FEA=mRNA /GEN=SNX10 /PROD=sorting nexin 10 /DB_XREF=gi:7019536 /UG=Hs.106260 sorting nexin 10 /FL=gb:AF121860.1 gb:NM_013322.1	Mes
218424_s_at	STEAP family member 3	NM_018234	55240	gb:NM_018234.1 /DEF=Homo sapiens hypothetical protein FLJ10829 (FLJ10829), mRNA. /FEA=mRNA /GEN=FLJ10829 /PROD=hypothetical protein FLJ10829 /DB_XREF=gi:8922696 /UG=Hs.57655 hypothetical protein FLJ10829 /FL=gb:NM_018234.1	Mes
218454_at	hypothetical protein FLJ22662	NM_024829	79887	gb:NM_024829.1 /DEF=Homo sapiens hypothetical protein FLJ22662 (FLJ22662), mRNA. /FEA=mRNA /GEN=FLJ22662 /PROD=hypothetical protein FLJ22662 /DB_XREF=gi:13376231 /UG=Hs.178470 hypothetical protein FLJ22662 /FL=gb:NM_024829.1	Mes
218507_at	hypoxia-inducible protein 2	NM_013332	29923	gb:NM_013332.1 /DEF=Homo sapiens hypoxia-inducible protein 2 (HIG2), mRNA. /FEA=mRNA /GEN=HIG2 /PROD=hypoxia-inducible protein 2 /DB_XREF=gi:7019408 /UG=Hs.61762 hypoxia-inducible protein 2 /FL=gb:BC001863.1 gb:AF144755.1 gb:NM_013332.1	Mes
218627_at	damage-regulated autophagy modulator	NM_018370	55332	gb:NM_018370.1 /DEF=Homo sapiens hypothetical protein FLJ11259 (FLJ11259), mRNA. /FEA=mRNA /GEN=FLJ11259 /PROD=hypothetical protein FLJ11259 /DB_XREF=gi:8922957 /UG=Hs.184465 hypothetical protein FLJ11259 /FL=gb:NM_018370.1	Mes
218802_at	coiled-coil domain containing 109B	NM_017918	55013	gb:NM_017918.1 /DEF=Homo sapiens hypothetical protein FLJ20647 (FLJ20647), mRNA. /FEA=mRNA /GEN=FLJ20647 /PROD=hypothetical protein FLJ20647 /DB_XREF=gi:8923601 /UG=Hs.234149 hypothetical protein FLJ20647 /FL=gb:BC002633.1 gb:NM_017918.1	Mes
218847_at	insulin-like growth factor 2 mRNA binding protein 2	NM_006548	10644	gb:NM_006548.1 /DEF=Homo sapiens IGF-II mRNA-binding protein 2 (IMP-2), mRNA. /FEA=mRNA /GEN=IMP-2 /PROD=IGF-II mRNA-binding protein 2 /DB_XREF=gi:5729883 /UG=Hs.30299 IGF-II mRNA-binding protein 2 /FL=gb:AF057352.1 gb:NM_006548.1	Mes
218876_at	brain specific protein /// brain specific protein	NM_016140	51673	gb:NM_016140.1 /DEF=Homo sapiens brain specific protein (LOC51673), mRNA. /FEA=mRNA /GEN=LOC51673 /PROD=brain specific protein /DB_XREF=gi:7706392 /UG=Hs.279772 brain specific protein /FL=gb:BC000691.1 gb:AF132972.1 gb:AF078846.1 gb:NM_015964.1 gb:NM_0161	Mes
218918_at	mannosidase, alpha, class 1C, member 1	NM_020379	57134	gb:NM_020379.1 /DEF=Homo sapiens 1,2-alpha-mannosidase IC (HMIC), mRNA. /FEA=mRNA /GEN=HMIC /PROD=1,2-alpha-mannosidase IC /DB_XREF=gi:9966902 /UG=Hs.8910 1,2-alpha-mannosidase IC /FL=gb:AF261655.1 gb:NM_020379.1	Mes
219332_at	MICAL-like 2	NM_024723	79778	gb:NM_024723.1 /DEF=Homo sapiens hypothetical protein FLJ23471 (FLJ23471), mRNA. /FEA=mRNA /GEN=FLJ23471 /PROD=hypothetical protein FLJ23471 /DB_XREF=gi:13376030 /UG=Hs.110964 hypothetical protein FLJ23471 /FL=gb:NM_024723.1	Mes
220088_at	complement component 5a receptor 1	NM_001736	728	gb:NM_001736.1 /DEF=Homo sapiens complement component 5 receptor 1 (C5a ligand) (C5R1), mRNA. /FEA=mRNA /GEN=C5R1 /PROD=complement component 5 receptor 1 (C5a ligand) /DB_XREF=gi:4502508 /UG=Hs.2161 complement component 5 receptor 1 (C5a ligand) /FL=gb:M	Mes
221009_s_at	angiopoietin-like 4	NM_016109	51129	gb:NM_016109.1 /DEF=Homo sapiens PPAR(gamma) angiopoietin related protein (PGAR), mRNA. /FEA=mRNA /GEN=PGAR /PROD=PPAR(gamma) angiopoietin related protein /DB_XREF=gi:7705828 /UG=Hs.9613 PPAR(gamma) angiopoietin related protein /FL=gb:AF153606.1 gb:NM_016	Mes
221024_s_at	solute carrier family 2 (facilitated glucose transporter), member 10 /// solute carrier family 2 (facilitated glucose transporter), member 10	NM_030777	81031	gb:NM_030777.1 /DEF=Homo sapiens solute carrier family 2 (facilitated glucose transporter), member 10 (SLC2A10), mRNA. /FEA=mRNA /GEN=SLC2A10 /PROD=solute carrier family 2 (facilitated glucosetransporter), member 10 /DB_XREF=gi:13540546 /FL=gb:NM_030777.	Mes
221577_x_at	growth differentiation factor 15	AF003934	9518	gb:AF003934.1 /DEF=Homo sapiens prostate differentiation factor mRNA, complete cds. /FEA=mRNA /PROD=prostate differentiation factor /DB_XREF=gi:2290971 /UG=Hs.296638 prostate differentiation factor /FL=gb:BC000529.1 gb:AB000584.1 gb:U88323.1 gb:AF003934.1	Mes
221729_at	collagen, type V, alpha 2	AL575735	1290	Consensus includes gb:AL575735 /FEA=EST /DB_XREF=gi:12937190 /DB_XREF=est:AL575735 /CLONE=CS0DI070YK23 (3 prime) /UG=Hs.82985 collagen, type V, alpha 2 /FL=gb:NM_000393.1	Mes
221900_at	collagen, type VIII, alpha 2	AI806793	1296	Consensus includes gb:AI806793 /FEA=EST /DB_XREF=gi:5393359 /DB_XREF=est:wf15d05.x1 /CLONE=IMAGE:2350665 /UG=Hs.249239 collagen, type VIII, alpha 2	Mes
222088_s_at	solute carrier family 2 (facilitated glucose transporter), member 3	AA778684	6515	Consensus includes gb:AA778684 /FEA=EST /DB_XREF=gi:2838015 /DB_XREF=est:af87g07.s1 /CLONE=1049052 /UG=Hs.7594 solute carrier family 2 (facilitated glucose transporter), member 3	Mes
222162_s_at	ADAM metallopeptidase with thrombospondin type 1 motif, 1	AK023795	9510	Consensus includes gb:AK023795.1 /DEF=Homo sapiens cDNA FLJ13733 fis, clone PLACE3000147, highly similar to Homo sapiens metalloproteinase with thrombospondin type 1 motifs ADAMTS1 (ADAMTS1) mRNA. /FEA=mRNA /DB_XREF=gi:10435838 /UG=Hs.8230 a disintegrin-	Mes
36711_at	v-maf musculoaponeurotic fibrosarcoma oncogene homolog F (avian)	AL021977	23764	Cluster Incl. AL021977:bK447C4.1 (novel MAFF (v-maf musculoaponeurotic fibrosarcoma (avian) oncogene family, protein F) LIKE protein) /cds=(0,494) /gb=AL021977 /gi=4914526 /ug=Hs.51305 /len=2128	Mes

## Sheet: voting_ps_U95Av2_(177)
probe set	gene	Accession	LocusLink	Description	HC
1034_at	tissue inhibitor of metalloproteinase 3 (Sorsby fundus dystrophy, pseudoinflammatory)	U14394	7078	U14394 /FEATURE= /DEFINITION=HSU14394 Human tissue inhibitor of metalloproteinases-3 mRNA, complete cds	PN
40074_at	methylene tetrahydrofolate dehydrogenase (NAD+ dependent), methenyltetrahydrofolate cyclohydrolase	X16396	10797	Cluster Incl. X16396:Human mRNA for NAD-dependent methylene tetrahydrofolate dehydrogenase cyclohydrolase (EC 1.5.1.15) /cds=(15,1049) /gb=X16396 /gi=35070 /ug=Hs.154672 /len=2102	PN
36655_at	tight junction protein 2 (zona occludens 2)	L27476	9414	Cluster Incl. L27476:Human X104 mRNA, complete cds /cds=(79,3429) /gb=L27476 /gi=498012 /ug=Hs.75608 /len=4484	PN
33864_at	adenovirus 5 E1A binding protein	X86098	10771	Cluster Incl. X86098:H.sapiens mRNA for BS69 protein /cds=(244,1932) /gb=X86098 /gi=899293 /ug=Hs.239802 /len=2722	PN
41503_at	KIAA0854 protein	AB020661	22882	Cluster Incl. AB020661:Homo sapiens mRNA for KIAA0854 protein, complete cds /cds=(304,2817) /gb=AB020661 /gi=4240196 /ug=Hs.30209 /len=4089	PN
1530_g_at	hypothetical protein CG003	U50534	10129	U50534 /FEATURE= /DEFINITION=HSU50534 Human BRCA2 region, mRNA sequence CG003	PN
35846_at	thyroid hormone receptor, alpha (erythroblastic leukemia viral (v-erb-a) oncogene homolog, avian)	M24899	7067	Cluster Incl. M24899:Human triiodothyronine (ear7) mRNA, complete cds /cds=(411,1883) /gb=M24899 /gi=537521 /ug=Hs.724 /len=2309	PN
38271_at	histone deacetylase 4	AB006626	9759	Cluster Incl. AB006626:Homo sapiens mRNA for KIAA0288 gene, complete cds /cds=(1143,4046) /gb=AB006626 /gi=2564323 /ug=Hs.91400 /len=8459	PN
1198_at	D13168 /FEATURE=_expandCDS /DEFINITION=HUMHETBR7 Human gene for endothelin-B receptor (hET-BR), exon 7	D13168	1910	D13168 /FEATURE=_expandCDS /DEFINITION=HUMHETBR7 Human gene for endothelin-B receptor (hET-BR), exon 7	PN
41859_at	uronyl-2-sulfotransferase	AB020316	10090	Cluster Incl. AB020316:Homo sapiens mRNA for dermatan/chondroitin sulfate 2-sulfotransferase, complete cds /cds=(103,1323) /gb=AB020316 /gi=4803734 /ug=Hs.134015 /len=4196	PN
40686_at	neuromedin B	AI985272	4828	Cluster Incl. AI985272:ws06b05.x1 Homo sapiens cDNA, 3' end /clone=IMAGE-2496369 /clone_end=3' /gb=AI985272 /gi=5812641 /ug=Hs.83321 /len=666	PN
40367_at	bone morphogenetic protein 2	M22489	650	Cluster Incl. M22489:Human bone morphogenetic protein 2A (BMP-2A) mRNA /cds=(323,1513) /gb=M22489 /gi=179501 /ug=Hs.73853 /len=1547	PN
1113_at	bone morphogenetic protein 2	M22489	650	M22489 /FEATURE= /DEFINITION=HUMBMP2A Human bone morphogenetic protein 2A (BMP-2A) mRNA	PN
34184_at	adenomatous polyposis coli like	AB012162	10297	Cluster Incl. AB012162:Homo sapiens mRNA for APCL protein, complete cds /cds=(1713,8624) /gb=AB012162 /gi=3894264 /ug=Hs.20912 /len=11649	PN
37283_at	meningioma (disrupted in balanced translocation) 1	X82209	4330	Cluster Incl. X82209:H.sapiens MN1 mRNA /cds=(887,4915) /gb=X82209 /gi=804991 /ug=Hs.79085 /len=7554	PN
39920_r_at	C1q-related factor	AF095154	10882	Cluster Incl. AF095154:Homo sapiens C1q-related factor mRNA, complete cds /cds=(13,789) /gb=AF095154 /gi=3747096 /ug=Hs.134012 /len=1284	PN
37051_at	potassium intermediate/small conductance calcium-activated channel, subfamily N, member 3	AF031815	3782	Cluster Incl. AF031815:Homo sapiens calcium-activated potassium channel (KCNN3) mRNA, complete cds /cds=(286,2481) /gb=AF031815 /gi=3309530 /ug=Hs.89230 /len=2508	PN
34995_at	calcitonin receptor-like	L76380	10203	Cluster Incl. L76380:Homo sapiens (clone HSNME29) CGRP type 1 receptor mRNA, complete cds /cds=(554,1939) /gb=L76380 /gi=1321593 /ug=Hs.152175 /len=3018	PN
310_s_at	microtubule-associated protein tau	J03778	4137	J03778 /FEATURE= /DEFINITION=HUMTAUA Human microtubule-associated protein tau mRNA, complete cds	PN
32297_s_at	killer cell lectin-like receptor subfamily C, member 2	AJ001684	3822	Cluster Incl. AJ001684:Homo sapiens NKG2C gene /cds=(45,740) /gb=AJ001684 /gi=2980858 /ug=Hs.177605 /len=1259	PN
36246_at	adenylate cyclase 8 (brain)	Z35309	114	Cluster Incl. Z35309:H.sapiens mRNA for adenylyl cyclase /cds=(2094,5849) /gb=Z35309 /gi=516262 /ug=Hs.2522 /len=5990	PN
33974_at	RAS-related on chromosome 22	Y07847	10633	Cluster Incl. Y07847:H.sapiens mRNA for RRP22 protein /cds=(321,932) /gb=Y07847 /gi=1666072 /ug=Hs.73088 /len=1296	PN
34150_at	UDP-N-acetylglucosamine:a-1,3-D-mannoside beta-1,4-N-acetylglucosaminyltransferase IV-homolog	AB024729	25834	Cluster Incl. AB024729:Homo sapiens hGnT-IV-H mRNA for alpha-1,3-D-mannoside beta-1,4-N-acetylglucosaminyltransferase IV-homologue, complete cds /cds=(674,2110) /gb=AB024729 /gi=5701726 /ug=Hs.227473 /len=2655	PN
32287_s_at	killer cell lectin-like receptor subfamily C, member 3	AJ001685	3823	Cluster Incl. AJ001685:Homo sapiens NKG2E gene /cds=(45,767) /gb=AJ001685 /gi=2980860 /ug=Hs.174219 /len=1028	PN
32976_s_at	zinc finger protein 6 (CMPX1)	Z82216	7552	Cluster Incl. Z82216:Human DNA sequence from PAC 75N13 on chromosome Xq21.1. Contains ZNF6 like gene, ESTs, STSs and CpG islands /cds=(567,2882) /gb=Z82216 /gi=2315183 /ug=Hs.239630 /len=2976	PN
36470_s_at	Cluster Incl. U84551:Human dystrobrevin (DTN) gene /cds=(1,2232) /gb=U84551 /gi=2149317 /ug=Hs.54435 /len=2264	U84551	1837	Cluster Incl. U84551:Human dystrobrevin (DTN) gene /cds=(1,2232) /gb=U84551 /gi=2149317 /ug=Hs.54435 /len=2264	PN
37399_at	aldo-keto reductase family 1, member C3 (3-alpha hydroxysteroid dehydrogenase, type II)	D17793	8644	Cluster Incl. D17793:Human mRNA for KIAA0119 gene, complete cds /cds=(51,1022) /gb=D17793 /gi=457407 /ug=Hs.78183 /len=1204	PN
41536_at	inhibitor of DNA binding 4, dominant negative helix-loop-helix protein	AL022726	3400	Cluster Incl. AL022726:Human DNA sequence from clone 625H18 on chromosome 6p22.2-23. Contains the gene for ID4 Helix-loop-helix DNA binding protein and part of an alternatively spliced novel gene. Contains ESTs, STSs, GSSs and putative CpG islands /cds=(3	PN
41412_at	ortholog of rat pippin	AL023553	27254	Cluster Incl. AL023553:dJ347H13.2 (human ortholog of rat Pippin) /cds=(221,682) /gb=AL023553 /gi=4490860 /ug=Hs.106635 /len=2454	PN
34531_at	fibronectin leucine rich transmembrane protein 1	AF007139	23769	Cluster Incl. AF007139:Homo sapiens clone 23898 unknown mRNA, partial cds /cds=(0,740) /gb=AF007139 /gi=2852614 /ug=Hs.12523 /len=1388	PN
31682_s_at	chondroitin sulfate proteoglycan 2 (versican)	D32039	1462	Cluster Incl. D32039:Human pgH3 mRNA for proteoglycan PG-M(V3), complete cds /cds=(105,2072) /gb=D32039 /gi=1008912 /ug=Hs.234753 /len=2087	PN
41098_at	dishevelled associated activator of morphogenesis 2	AB002379	23500	Cluster Incl. AB002379:Human mRNA for KIAA0381 gene, partial cds /cds=(0,2596) /gb=AB002379 /gi=2224702 /ug=Hs.100113 /len=5432	PN
38474_at	cystathionine-beta-synthase	L00972	875	Cluster Incl. L00972:Human cystathionine-beta-synthase (CBS) mRNA /cds=UNKNOWN /gb=L00972 /gi=179979 /ug=Hs.84152 /len=2668	PN
36059_at	low density lipoprotein receptor-related protein 4	AB011540	4038	Cluster Incl. AB011540:Homo sapiens mRNA for MEGF7, partial cds /cds=(0,4730) /gb=AB011540 /gi=3449305 /ug=Hs.4930 /len=6846	PN
37249_at	phosphodiesterase 8B	AF079529	8622	Cluster Incl. AF079529:Homo sapiens cAMP-specific phosphodiesterase 8B (PDE8B) mRNA, partial cds /cds=(0,1979) /gb=AF079529 /gi=3818571 /ug=Hs.78106 /len=2826	PN
36092_at	Homo sapiens mRNA; cDNA DKFZp586I1823 (from clone DKFZp586I1823)	AL080213	727942	Cluster Incl. AL080213:Homo sapiens mRNA; cDNA DKFZp586I1823 (from clone DKFZp586I1823) /cds=UNKNOWN /gb=AL080213 /gi=5262703 /ug=Hs.52792 /len=2640	PN
35277_at	spondin 1, (f-spondin) extracellular matrix protein	AB018305	10418	Cluster Incl. AB018305:Homo sapiens mRNA for KIAA0762 protein, partial cds /cds=(0,1874) /gb=AB018305 /gi=3882244 /ug=Hs.5378 /len=3999	PN
606_at	L78833 /FEATURE=UTR#2 /DEFINITION=HUMBRCA1 Human BRCA1, Rho7 and vatI genes, complete cds, and ipf35 gene, partial cds	L78833	8153	L78833 /FEATURE=UTR#2 /DEFINITION=HUMBRCA1 Human BRCA1, Rho7 and vatI genes, complete cds, and ipf35 gene, partial cds	PN
36042_at	neurotrophic tyrosine kinase, receptor, type 2	X75958	4915	Cluster Incl. X75958:H.sapiens trkB mRNA for protein-tyrosine kinase /cds=(97,1530) /gb=X75958 /gi=473007 /ug=Hs.47860 /len=2224	PN
35481_at	KIAA0865 protein	AB020672	23026	Cluster Incl. AB020672:Homo sapiens mRNA for KIAA0865 protein, partial cds /cds=(0,3138) /gb=AB020672 /gi=4240218 /ug=Hs.175411 /len=4300	PN
38243_at	neural cell adhesion molecule 1	X16841	4684	Cluster Incl. X16841:Human mRNA for a nontransmembrane isoform of N-CAM from skeletal muscle /cds=(145,2430) /gb=X16841 /gi=35005 /ug=Hs.167988 /len=2799	PN
41533_at	hypothetical protein MGC39325	U79298	90362	Cluster Incl. U79298:Human clone 23803 mRNA, partial cds /cds=(0,1123) /gb=U79298 /gi=1710281 /ug=Hs.34054 /len=1481	PN
40145_at	topoisomerase (DNA) II alpha 170kDa	AI375913	7153	Cluster Incl. AI375913:tc14c08.x1 Homo sapiens cDNA, 3' end /clone=IMAGE-2063822 /clone_end=3' /gb=AI375913 /gi=4175903 /ug=Hs.156346 /len=916	Pro
904_s_at	L47276 /FEATURE=UTR#1 /DEFINITION=HUMTOPATR Homo sapiens (cell line HL-60) alpha topoisomerase truncated-form mRNA, 3'UTR	L47276	7153	L47276 /FEATURE=UTR#1 /DEFINITION=HUMTOPATR Homo sapiens (cell line HL-60) alpha topoisomerase truncated-form mRNA, 3'UTR	Pro
35312_at	MCM2 minichromosome maintenance deficient 2, mitotin (S. cerevisiae)	D21063	4171	Cluster Incl. D21063:Human mRNA for KIAA0030 gene, partial cds /cds=(0,2745) /gb=D21063 /gi=434752 /ug=Hs.57101 /len=3406	Pro
36782_s_at	insulin-like growth factor 2 (somatomedin A)	J03242	3481	Cluster Incl. J03242:Human insulin-lke growth factor II mRNA, complete cds /cds=(552,1094) /gb=J03242 /gi=183123 /ug=Hs.75963 /len=1356	Pro
1591_s_at	insulin-like growth factor 2 (somatomedin A)	J03242	3481	J03242 /FEATURE= /DEFINITION=HUMGFIL2 Human insulin-lke growth factor II mRNA, complete cds	Pro
38116_at	KIAA0101 gene product	D14657	9768	Cluster Incl. D14657:Human mRNA for KIAA0101 gene, complete cds /cds=(61,396) /gb=D14657 /gi=285938 /ug=Hs.81892 /len=836	Pro
34715_at	forkhead box M1	U74612	2305	Cluster Incl. U74612:Human hepatocyte nuclear factor-3/fork head homolog 11A (HFH-11A) mRNA complete cds /cds=(114,2519) /gb=U74612 /gi=1842252 /ug=Hs.239 /len=3474	Pro
37899_at	thymidylate synthetase	X02308	7298	Cluster Incl. X02308:Human mRNA for thymidylate synthase (EC 2.1.1.45) /cds=(105,1046) /gb=X02308 /gi=37478 /ug=Hs.82962 /len=1536	Pro
38414_at	CDC20 cell division cycle 20 homolog (S. cerevisiae)	U05340	991	Cluster Incl. U05340:Human p55CDC mRNA, complete cds /cds=(110,1609) /gb=U05340 /gi=468031 /ug=Hs.82906 /len=1686	Pro
1651_at	ubiquitin-conjugating enzyme E2C	U73379	11065	U73379 /FEATURE= /DEFINITION=HSU73379 Human cyclin-selective ubiquitin carrier protein mRNA, complete cds	Pro
1803_at	cell division cycle 2, G1 to S and G2 to M	X05360	983	X05360 /FEATURE=cds /DEFINITION=HSCDC2 Human CDC2 gene involved in cell cycle control	Pro
40412_at	pituitary tumor-transforming 1	AA203476	9232	Cluster Incl. AA203476:zx55e01.r1 Homo sapiens cDNA, 5' end /clone=IMAGE-446424 /clone_end=5' /gb=AA203476 /gi=1799203 /ug=Hs.159626 /len=828	Pro
35699_at	BUB1 budding uninhibited by benzimidazoles 1 homolog beta (yeast)	AF053306	701	Cluster Incl. AF053306:Homo sapiens mitotic checkpoint kinase Mad3L (MAD3L) mRNA, complete cds /cds=(184,3336) /gb=AF053306 /gi=2981234 /ug=Hs.36708 /len=3698	Pro
37534_at	coxsackie virus and adenovirus receptor	Y07593	1525	Cluster Incl. Y07593:H.sapiens mRNA for 46 kDa coxsackievirus and adenovirus receptor (CAR) protein /cds=(59,1156) /gb=Y07593 /gi=1881446 /ug=Hs.79187 /len=2413	Pro
35995_at	ZW10 interactor	AF067656	11130	Cluster Incl. AF067656:Homo sapiens ZW10 interactor Zwint mRNA, complete cds /cds=(24,857) /gb=AF067656 /gi=3901271 /ug=Hs.42650 /len=1639	Pro
40690_at	CDC28 protein kinase 2	X54942	1164	Cluster Incl. X54942:H.sapiens ckshs2 mRNA for Cks1 protein homologue /cds=(95,334) /gb=X54942 /gi=29978 /ug=Hs.83758 /len=612	Pro
36455_at	collagen, type IX, alpha 3	L41162	1299	Cluster Incl. L41162:Homo sapiens collagen alpha 3 type IX (COL9A3) mRNA, complete cds /cds=(0,2054) /gb=L41162 /gi=1196420 /ug=Hs.53563 /len=2480	Pro
38847_at	maternal embryonic leucine zipper kinase	D79997	9833	Cluster Incl. D79997:Human mRNA for KIAA0175 gene, complete cds /cds=(170,2125) /gb=D79997 /gi=1136409 /ug=Hs.184339 /len=2470	Pro
36491_at	thymosin, beta, identified in neuroblastoma cells	D82345	11013	Cluster Incl. D82345:Homo sapiens mRNA for NB thymosin beta, complete cds /cds=(97,234) /gb=D82345 /gi=1841339 /ug=Hs.56145 /len=639	Pro
37302_at	centromere protein F, 350/400ka (mitosin)	U30872	1063	Cluster Incl. U30872:Human mitosin mRNA, complete cds /cds=(72,9413) /gb=U30872 /gi=1000093 /ug=Hs.77204 /len=10189	Pro
33266_at	serine/threonine kinase 12	AF015254	9212	Cluster Incl. AF015254:Homo sapiens serine/threonine kinase (STK-1) mRNA, complete cds /cds=(58,1101) /gb=AF015254 /gi=4090840 /ug=Hs.180655 /len=1234	Pro
651_at	replication protein A3, 14kDa	L07493	6119	L07493 /FEATURE= /DEFINITION=HUM14RPA Homo sapiens replication protein A 14kDa subunit (RPA) mRNA, complete cds	Pro
1599_at	cyclin-dependent kinase inhibitor 3 (CDK2-associated dual specificity phosphatase)	L25876	1033	L25876 /FEATURE= /DEFINITION=HUMPTPB Homo sapiens protein tyrosine phosphatase (CIP2)mRNA, complete cds	Pro
39109_at	chromosome 20 open reading frame 1	AB024704	22974	Cluster Incl. AB024704:Homo sapiens mRNA for fls353, complete cds /cds=(471,2714) /gb=AB024704 /gi=4589928 /ug=Hs.9329 /len=3403	Pro
33324_s_at	cell division cycle 2, G1 to S and G2 to M	D88357	983	Cluster Incl. D88357:Homo sapiens mRNA for CDC2 delta T, complete cds /cds=(27,749) /gb=D88357 /gi=3126638 /ug=Hs.184572 /len=780	Pro
34736_at	cyclin B1	M25753	891	Cluster Incl. M25753:Human cyclin B mRNA, 3' end /cds=UNKNOWN /gb=M25753 /gi=181243 /ug=Hs.23960 /len=1452	Pro
37680_at	A kinase (PRKA) anchor protein (gravin) 12	U81607	9590	Cluster Incl. U81607:Homo sapiens gravin mRNA, complete cds /cds=(191,5536) /gb=U81607 /gi=2218076 /ug=Hs.788 /len=6596	Mes
32112_s_at	absent in melanoma 1	AI800499	202	Cluster Incl. AI800499:tc11f11.x1 Homo sapiens cDNA, 3' end /clone=IMAGE-2063565 /clone_end=3' /gb=AI800499 /gi=5365971 /ug=Hs.161002 /len=403	Mes
32755_at	actin, alpha 2, smooth muscle, aorta	X13839	59	Cluster Incl. X13839:Human mRNA for vascular smooth muscle alpha-actin /cds=(47,1180) /gb=X13839 /gi=28329 /ug=Hs.195851 /len=1330	Mes
39330_s_at	actinin, alpha 1	M95178	87	Cluster Incl. M95178:Human non-muscle alpha-actinin mRNA, complete cds /cds=(111,2789) /gb=M95178 /gi=178051 /ug=Hs.119000 /len=3081	Mes
39329_at	actinin, alpha 1	X15804	87	Cluster Incl. X15804:Human mRNA for alpha-actinin /cds=(198,2876) /gb=X15804 /gi=28333 /ug=Hs.119000 /len=3022	Mes
34378_at	adipose differentiation-related protein	X97324	123	Cluster Incl. X97324:H.sapiens mRNA for adipophilin /cds=(0,1313) /gb=X97324 /gi=1806039 /ug=Hs.3416 /len=1314	Mes
34777_at	adrenomedullin	D14874	133	Cluster Incl. D14874:Homo sapiens mRNA for adrenomedullin precursor, complete cds /cds=(156,713) /gb=D14874 /gi=455470 /ug=Hs.394 /len=1449	Mes
37403_at	annexin A1	X05908	301	Cluster Incl. X05908:Human mRNA for lipocortin /cds=(74,1114) /gb=X05908 /gi=34387 /ug=Hs.78225 /len=1399	Mes
307_at	arachidonate 5-lipoxygenase	J03600	240	J03600 /FEATURE= /DEFINITION=HUMLOX5 Human lipoxygenase mRNA, complete cds	Mes
37099_at	arachidonate 5-lipoxygenase-activating protein	AI806222	241	Cluster Incl. AI806222:wf26e10.x1 Homo sapiens cDNA, 3' end /clone=IMAGE-2356746 /clone_end=3' /gb=AI806222 /gi=5392788 /ug=Hs.100194 /len=563	Mes
40516_at	aryl hydrocarbon receptor	L19872	196	Cluster Incl. L19872:Human AH-receptor mRNA, complete cds /cds=(375,2921) /gb=L19872 /gi=416141 /ug=Hs.170087 /len=5228	Mes
38261_at	ATP-binding cassette, sub-family C (CFTR/MRP), member 3	AF085692	8714	Cluster Incl. AF085692:Homo sapiens multidrug resistance-associated protein 3B (MRP3) mRNA, complete cds /cds=(36,1568) /gb=AF085692 /gi=4106443 /ug=Hs.90786 /len=5327	Mes
1930_at	ATP-binding cassette, sub-family C (CFTR/MRP), member 3	U83659	8714	U83659 /FEATURE= /DEFINITION=HSU83659 Human multidrug resistance-associated protein homolog (MRP3) mRNA, partial cds	Mes
40790_at	basic helix-loop-helix domain containing, class B, 2	AB004066	8553	Cluster Incl. AB004066:Homo sapiens mRNA for DEC1, complete cds /cds=(196,1434) /gb=AB004066 /gi=2308996 /ug=Hs.171825 /len=2922	Mes
2002_s_at	BCL2-related protein A1	U27467	597	U27467 /FEATURE= /DEFINITION=HSU27467 Human Bcl-2 related (Bfl-1) mRNA, complete cds	Mes
38126_at	biglycan	J04599	633	Cluster Incl. J04599:Human hPGI mRNA encoding bone small proteoglycan I (biglycan), complete cds /cds=(120,1226) /gb=J04599 /gi=184339 /ug=Hs.821 /len=1685	Mes
38391_at	capping protein (actin filament), gelsolin-like	M94345	822	Cluster Incl. M94345:Homo sapiens macrophage capping protein mRNA, complete cds /cds=(49,1095) /gb=M94345 /gi=187455 /ug=Hs.82422 /len=1221	Mes
36454_at	carbonic anhydrase XII	AF037335	771	Cluster Incl. AF037335:Homo sapiens carbonic anhydrase precursor (CA 12) mRNA, complete cds /cds=(115,1179) /gb=AF037335 /gi=2708638 /ug=Hs.5338 /len=2755	Mes
38773_at	carbonyl reductase 1	AB003151	873	Cluster Incl. AB003151:Homo sapiens DNA, chromosome 21q22.2, PAC clone 25P16 complete sequence, encoding carbonyl reductase and carbonyl reductase 3 (complete cds) /cds=(93,926) /gb=AB003151 /gi=3702678 /ug=Hs.88778 /len=1209	Mes
133_at	cathepsin C	X87212	1075	X87212 /FEATURE=cds /DEFINITION=HSCATHCGE H.sapiens mRNA for cathepsin C	Mes
32514_s_at	cathepsin Z	AF032906	1522	Cluster Incl. AF032906:Homo sapiens cathepsin Z precursor (CTSZ) mRNA, complete cds /cds=(240,1151) /gb=AF032906 /gi=3294547 /ug=Hs.71388 /len=1541	Mes
36119_at	caveolin 1, caveolae protein, 22kDa	AF070648	857	Cluster Incl. AF070648:Homo sapiens clone 24651 mRNA sequence /cds=UNKNOWN /gb=AF070648 /gi=3283922 /ug=Hs.74034 /len=1313	Mes
339_at	caveolin 2	AF035752	858	AF035752 /FEATURE= /DEFINITION=AF035752 Homo sapiens caveolin-2 mRNA, complete cds	Mes
36131_at	chloride intracellular channel 1	AJ012008	1192	Cluster Incl. AJ012008:Homo sapiens genes encoding RNCC protein, DDAH protein, Ly6-C protein, Ly6-D protein and immunoglobulin receptor /cds=(218,943) /gb=AJ012008 /gi=5304874 /ug=Hs.74276 /len=1200	Mes
38052_at	coagulation factor XIII, A1 polypeptide	M14539	2162	Cluster Incl. M14539:Human factor XIII subunit a mRNA, 3' end /cds=(0,2285) /gb=M14539 /gi=182836 /ug=Hs.80424 /len=3821	Mes
35473_at	collagen, type I, alpha 1	Z74615	1277	Cluster Incl. Z74615:H.sapiens mRNA for prepro-alpha1(I) collagen /cds=(119,4513) /gb=Z74615 /gi=1418927 /ug=Hs.172928 /len=6728	Mes
32305_at	collagen, type I, alpha 2	J03464	1278	Cluster Incl. J03464:Human collagen alpha-2 type I mRNA, complete cds, clone pHCOL2A1 /cds=(469,4569) /gb=J03464 /gi=179595 /ug=Hs.179573 /len=5416	Mes
32488_at	collagen, type III, alpha 1 (Ehlers-Danlos syndrome type IV, autosomal dominant)	X14420	1281	Cluster Incl. X14420:Human mRNA for pro-alpha-1 type 3 collagen /cds=(102,4502) /gb=X14420 /gi=30057 /ug=Hs.119571 /len=5460	Mes
39737_at	collagen, type V, alpha 1	M76729	1289	Cluster Incl. M76729:Human pro-alpha-1 (V) collagen mRNA, complete cds /cds=(229,5745) /gb=M76729 /gi=189519 /ug=Hs.146428 /len=7138	Mes
34802_at	collagen, type VI, alpha 2	X15882	1292	Cluster Incl. X15882:Human mRNA for collagen VI alpha-2 C-terminal globular domain /cds=(0,1289) /gb=X15882 /gi=30044 /ug=Hs.4217 /len=1585	Mes
38077_at	collagen, type VI, alpha 3	X52022	1293	Cluster Incl. X52022:H.sapiens RNA for type VI collagen alpha3 chain /cds=(255,9785) /gb=X52022 /gi=3127925 /ug=Hs.80988 /len=10542	Mes
39409_at	complement component 1, r subcomponent	M14058	715	Cluster Incl. M14058:Human complement C1r mRNA, complete cds /cds=(63,2180) /gb=M14058 /gi=179643 /ug=Hs.1279 /len=2493	Mes
40496_at	complement component 1, s subcomponent	J04080	716	Cluster Incl. J04080:Human complement component C1r mRNA, complete cds /cds=(202,2268) /gb=J04080 /gi=179645 /ug=Hs.169756 /len=2647	Mes
37394_at	complement component 7	J03507	730	Cluster Incl. J03507:Human complement protein component C7 mRNA, complete cds /cds=(0,2531) /gb=J03507 /gi=179715 /ug=Hs.78065 /len=3890	Mes
39581_at	cystatin A (stefin A)	AA570193	1475	Cluster Incl. AA570193:nf38c11.s1 Homo sapiens cDNA /clone=IMAGE-916052 /gb=AA570193 /gi=2344173 /ug=Hs.2621 /len=450	Mes
34649_at	decorin	M14219	1634	Cluster Incl. M14219:Human chondroitin/dermatan sulfate proteoglycan (PG40) core protein mRNA, complete cds /cds=(81,1160) /gb=M14219 /gi=181169 /ug=Hs.76152 /len=1778	Mes
38220_at	dihydropyrimidine dehydrogenase	U20938	1806	Cluster Incl. U20938:Human lymphocyte dihydropyrimidine dehydrogenase mRNA, complete cds /cds=(101,3178) /gb=U20938 /gi=1926407 /ug=Hs.1602 /len=4409	Mes
32168_s_at	Down syndrome critical region gene 1	U85267	1827	Cluster Incl. U85267:Homo sapiens down syndrome candidate region 1 (DSCR1) gene, alternative exon 1, complete cds /cds=(84,677) /gb=U85267 /gi=2612867 /ug=Hs.184222 /len=2272	Mes
35347_at	EGF-containing fibulin-like extracellular matrix protein 2	AF093119	30008	Cluster Incl. AF093119:Homo sapiens UPH1 (UPH1) mRNA, complete cds /cds=(0,1319) /gb=AF093119 /gi=3676823 /ug=Hs.6059 /len=1658	Mes
39182_at	epithelial membrane protein 3	U87947	2014	Cluster Incl. U87947:Human hematopoietic neural membrane protein (HNMP-1) mRNA, complete cds /cds=(241,732) /gb=U87947 /gi=2358251 /ug=Hs.9999 /len=817	Mes
34678_at	fer-1-like 3, myoferlin (C. elegans)	AL096713	26509	Cluster Incl. AL096713:Homo sapiens mRNA; cDNA DKFZp564E1616 (from clone DKFZp564E1616) /cds=UNKNOWN /gb=AL096713 /gi=5419845 /ug=Hs.234680 /len=4827	Mes
31719_at	fibronectin 1	X02761	2335	Cluster Incl. X02761:Human mRNA for fibronectin (FN precursor) /cds=(0,6987) /gb=X02761 /gi=31396 /ug=Hs.118162 /len=7680	Mes
38026_at	fibulin 1	U01244	2192	Cluster Incl. U01244:Human fibulin-1D mRNA, complete cds /cds=(10,2121) /gb=U01244 /gi=403532 /ug=Hs.79732 /len=2359	Mes
32783_at	fibulin 2	X82494	2199	Cluster Incl. X82494:H.sapiens mRNA for fibulin-2 /cds=(69,3623) /gb=X82494 /gi=575232 /ug=Hs.198862 /len=4128	Mes
38761_s_at	FK506 binding protein 9, 63 kDa	AA487755	11328	Cluster Incl. AA487755:ab13f01.r1 Homo sapiens cDNA, 5' end /clone=IMAGE-840697 /clone_end=5' /gb=AA487755 /gi=2215186 /ug=Hs.8762 /len=596	Mes
40130_at	follistatin-like 1	U06863	11167	Cluster Incl. U06863:Human follistatin-related protein precursor mRNA, complete cds /cds=(91,1017) /gb=U06863 /gi=536897 /ug=Hs.155712 /len=1987	Mes
38422_s_at	four and a half LIM domains 2	U29332	2274	Cluster Incl. U29332:Homo sapiens heart protein (FHL-2) mRNA, complete cds /cds=(121,960) /gb=U29332 /gi=1845201 /ug=Hs.8302 /len=1416	Mes
40230_at	frizzled-related protein	U91903	2487	Cluster Incl. U91903:Human Fritz mRNA, complete cds /cds=(69,1046) /gb=U91903 /gi=1917006 /ug=Hs.153684 /len=1888	Mes
41814_at	fucosidase, alpha-L- 1, tissue	M29877	2517	Cluster Incl. M29877:Human alpha-L-fucosidase, complete cds /cds=UNKNOWN /gb=M29877 /gi=178408 /ug=Hs.576 /len=2035	Mes
38379_at	glycoprotein (transmembrane) nmb	X76534	10457	Cluster Incl. X76534:H.sapiens NMB mRNA /cds=(91,1773) /gb=X76534 /gi=666042 /ug=Hs.82226 /len=2656	Mes
33802_at	heme oxygenase (decycling) 1	Z82244	3162	Cluster Incl. Z82244:bK286B10.2 (Heme Oxygenase 1 (HO-1, EC 1.14.99.3)) /cds=(82,948) /gb=Z82244 /gi=3191962 /ug=Hs.202833 /len=1558	Mes
38824_at	HIV-1 Tat interactive protein 2, 30kDa	AF039103	10553	Cluster Incl. AF039103:Homo sapiens Tat-interacting protein TIP30 mRNA, complete cds /cds=(12,740) /gb=AF039103 /gi=3043926 /ug=Hs.90753 /len=1297	Mes
38636_at	immunoglobulin superfamily containing leucine-rich repeat	AB003184	3671	Cluster Incl. AB003184:Homo sapiens mRNA for ISLR, complete cds /cds=(98,1384) /gb=AB003184 /gi=2554603 /ug=Hs.102171 /len=2110	Mes
40422_at	insulin-like growth factor binding protein 2, 36kDa	X16302	3485	Cluster Incl. X16302:Human mRNA for insulin-like growth factor binding protein (IGFBP-2) /cds=(117,1103) /gb=X16302 /gi=33009 /ug=Hs.162 /len=1433	Mes
1737_s_at	insulin-like growth factor binding protein 4	M62403	3487	M62403 /FEATURE= /DEFINITION=HUMIGFBP5 Human insulin-like growth factor binding protein 4 (IGFBP4) mRNA, complete cds	Mes
1736_at	insulin-like growth factor binding protein 6	M62402	3489	M62402 /FEATURE= /DEFINITION=HUMIGFBP4 Human insulin-like growth factor binding protein 6 (IGFBP6) mRNA, complete cds	Mes
39754_at	integrin, beta 5	X53002	3693	Cluster Incl. X53002:Human mRNA for integrin beta-5 subunit /cds=(336,2735) /gb=X53002 /gi=33952 /ug=Hs.149846 /len=3416	Mes
32640_at	intercellular adhesion molecule 1 (CD54), human rhinovirus receptor	M24283	3383	Cluster Incl. M24283:Human major group rhinovirus receptor (HRV) mRNA, complete cds /cds=(71,1669) /gb=M24283 /gi=184532 /ug=Hs.168383 /len=3003	Mes
925_at	interferon, gamma-inducible protein 30	J03909	10437	J03909 /FEATURE= /DEFINITION=HUMIIP Human gamma-interferon-inducible protein (IP-30) mRNA, complete cds	Mes
1368_at	interleukin 1 receptor, type I	M27492	3554	M27492 /FEATURE= /DEFINITION=HUMIL1RA Human interleukin 1 receptor mRNA, complete cds	Mes
998_s_at	interleukin 1 receptor, type II	X59770	7850	X59770 /FEATURE=mRNA /DEFINITION=HSIL1R2II H.sapiens IL-1R2 mRNA for type II interleukin-1 receptor, (cell line CB23)	Mes
1016_s_at	interleukin 13 receptor, alpha 2	U70981	3598	U70981 /FEATURE= /DEFINITION=HSU70981 Human interleukin-13 receptor mRNA, complete cds	Mes
35372_r_at	interleukin 8	M17017	3576	Cluster Incl. M17017:Human beta-thromboglobulin-like protein mRNA, complete cds /cds=(90,389) /gb=M17017 /gi=179579 /ug=Hs.624 /len=1639	Mes
1825_at	IQ motif containing GTPase activating protein 1	L33075	8826	L33075 /FEATURE= /DEFINITION=HUMIQGA Homo sapiens ras GTPase-activating-like protein (IQGAP1) mRNA, complete cds	Mes
41485_at	lactate dehydrogenase A	X02152	3939	Cluster Incl. X02152:Human mRNA for lactate dehydrogenase-A (LDH-A, EC 1.1.1.27) /cds=(97,1095) /gb=X02152 /gi=34312 /ug=Hs.2795 /len=1661	Mes
581_at	laminin, beta 1	M61916	3912	M61916 /FEATURE= /DEFINITION=HUMLAM101 Human laminin B1 chain mRNA, complete cds	Mes
37906_at	latent transforming growth factor beta binding protein 2	Z37976	4053	Cluster Incl. Z37976:H.sapiens mRNA for latent transforming growth factor-beta binding protein (LTBP-2) /cds=(388,5853) /gb=Z37976 /gi=1272663 /ug=Hs.83337 /len=7000	Mes
33412_at	lectin, galactoside-binding, soluble, 1 (galectin 1)	AI535946	3956	Cluster Incl. AI535946:vicpro2.D07.r Homo sapiens cDNA, 5' end /clone_end=5' /gb=AI535946 /gi=4450081 /ug=Hs.227751 /len=647	Mes
35367_at	lectin, galactoside-binding, soluble, 3 (galectin 3)	AB006780	3958	Cluster Incl. AB006780:Homo sapiens mRNA for galectin-3, complete cds /cds=(53,805) /gb=AB006780 /gi=2385451 /ug=Hs.621 /len=943	Mes
38038_at	lumican	U21128	4060	Cluster Incl. U21128:Human lumican mRNA, complete cds /cds=(84,1100) /gb=U21128 /gi=699576 /ug=Hs.79914 /len=1717	Mes
38637_at	lysyl oxidase	L16895	4015	Cluster Incl. L16895:Human lysyl oxidase (LOX) gene, exon 7 /cds=(0,6) /gb=L16895 /gi=292923 /ug=Hs.102267 /len=2052	Mes
33127_at	lysyl oxidase-like 2	U89942	4017	Cluster Incl. U89942:Human lysyl oxidase-related protein (WS9-14) mRNA, complete cds /cds=(247,2571) /gb=U89942 /gi=1890107 /ug=Hs.83354 /len=3432	Mes
41038_at	neutrophil cytosolic factor 2 (65kDa, chronic granulomatous disease, autosomal 2)	M32011	4688	Cluster Incl. M32011:Human neutrophil oxidase factor (p67-phox) mRNA, complete cds /cds=(67,1647) /gb=M32011 /gi=189267 /ug=Hs.949 /len=2206	Mes
37032_at	nicotinamide N-methyltransferase	U08021	4837	Cluster Incl. U08021:Human nicotinamide N-methyltransferase (NNMT) mRNA, complete cds /cds=(117,911) /gb=U08021 /gi=494988 /ug=Hs.76669 /len=952	Mes
753_at	nidogen 2 (osteonidogen)	D86425	22795	D86425 /FEATURE= /DEFINITION=D86425 Homo sapiens mRNA for osteonidogen, complete cds	Mes
39397_at	nuclear receptor subfamily 2, group F, member 2	M64497	7026	Cluster Incl. M64497:Human apolipoprotein AI regulatory protein (ARP-1) mRNA, complete cds /cds=(342,1586) /gb=M64497 /gi=179023 /ug=Hs.1255 /len=1740	Mes
36937_s_at	PDZ and LIM domain 1 (elfin)	U90878	9124	Cluster Incl. U90878:Homo sapiens carboxyl terminal LIM domain protein (CLIM1) mRNA, complete cds /cds=(142,1131) /gb=U90878 /gi=2957144 /ug=Hs.75807 /len=1480	Mes
39629_at	phospholipase A2, group V	U03090	5322	Cluster Incl. U03090:Homo sapiens Ca2+dependent phospholipase A2 mRNA, complete cds /cds=(132,548) /gb=U03090 /gi=460914 /ug=Hs.290 /len=1016	Mes
41490_at	phosphoribosyl pyrophosphate synthetase 2	Y00971	5634	Cluster Incl. Y00971:Human mRNA for phosphoriobosyl pyrophosphate synthetase subunit II (EC 2.7.6.1) /cds=(60,1016) /gb=Y00971 /gi=35699 /ug=Hs.2910 /len=2444	Mes
33452_at	plasminogen activator, tissue	M15518	5327	Cluster Incl. M15518:Human tissue-type plasminogen activator (t-PA) mRNA, complete cds /cds=(76,1764) /gb=M15518 /gi=190031 /ug=Hs.234087 /len=2519	Mes
37310_at	plasminogen activator, urokinase	X02419	5328	Cluster Incl. X02419:H.sapiens uPA gene /cds=(119,1414) /gb=X02419 /gi=37601 /ug=Hs.77274 /len=2344	Mes
34390_at	procollagen-proline, 2-oxoglutarate 4-dioxygenase (proline 4-hydroxylase), alpha polypeptide II	U90441	8974	Cluster Incl. U90441:Human prolyl 4-hydroxylase alpha (II) subunit mRNA, complete cds /cds=(187,1794) /gb=U90441 /gi=2439984 /ug=Hs.3622 /len=2194	Mes
40078_at	protease, serine, 23	AF015287	11098	Cluster Incl. AF015287:Homo sapiens serine protease mRNA, complete cds /cds=(104,1255) /gb=AF015287 /gi=4102714 /ug=Hs.154737 /len=1631	Mes
32227_at	proteoglycan 1, secretory granule	X17042	5552	Cluster Incl. X17042:Human mRNA for hematopoetic proteoglycan core protein /cds=(24,500) /gb=X17042 /gi=32432 /ug=Hs.1908 /len=1182	Mes
37326_at	proteolipid protein 2 (colonic epithelium-enriched)	U93305	5355	Cluster Incl. U93305:Homo sapiens A4 differentiation-dependent protein (A4), triple LIM domain protein (LMO6), and synaptophysin (SYP) genes, complete cds; and calcium channel alpha-1 subunit (CACNA1F) gene, partial cds /cds=(75,533) /gb=U93305 /gi=270759	Mes
38634_at	retinol binding protein 1, cellular	M11433	5947	Cluster Incl. M11433:Human cellular retinol-binding protein mRNA, complete cds /cds=(125,532) /gb=M11433 /gi=190947 /ug=Hs.101850 /len=716	Mes
37402_at	ribonuclease, RNase A family, 1 (pancreatic)	D26129	6035	Cluster Incl. D26129:Human mRNA for ribonuclease A (RNase A), complete cds /cds=(1002,1472) /gb=D26129 /gi=532677 /ug=Hs.78224 /len=1620	Mes
39421_at	runt-related transcription factor 1 (acute myeloid leukemia 1; aml1 oncogene)	D43969	861	Cluster Incl. D43969:Human AML1 mRNA for AML1c protein (alternatively spliced product), complete cds /cds=(444,1886) /gb=D43969 /gi=966998 /ug=Hs.129914 /len=6212	Mes
41028_at	ryanodine receptor 3	AJ001515	6263	Cluster Incl. AJ001515:Homo sapiens mRNA for ryanodine receptor 3, complete CDS /cds=(70,14682) /gb=AJ001515 /gi=3123583 /ug=Hs.9349 /len=15564	Mes
38138_at	S100 calcium binding protein A11 (calgizzarin)	D38583	6282	Cluster Incl. D38583:Human mRNA for calgizzarin, complete cds /cds=(120,437) /gb=D38583 /gi=560790 /ug=Hs.150580 /len=595	Mes
38087_s_at	S100 calcium binding protein A4 (calcium protein, calvasculin, metastasin, murine placental homolog)	W72186	6275	Cluster Incl. W72186:zd69b10.s1 Homo sapiens cDNA, 3' end /clone=IMAGE-345883 /clone_end=3' /gb=W72186 /gi=1382635 /ug=Hs.81256 /len=598	Mes
41096_at	S100 calcium binding protein A8 (calgranulin A)	AI126134	6279	Cluster Incl. AI126134:qd77c05.x1 Homo sapiens cDNA, 3' end /clone=IMAGE-1735496 /clone_end=3' /gb=AI126134 /gi=3594648 /ug=Hs.100000 /len=446	Mes
34342_s_at	secreted phosphoprotein 1 (osteopontin, bone sialoprotein I, early T-lymphocyte activation 1)	AF052124	6696	Cluster Incl. AF052124:Homo sapiens clone 23810 osteopontin mRNA, complete cds /cds=(87,989) /gb=AF052124 /gi=3360431 /ug=Hs.313 /len=1504	Mes
376_at	sema domain, immunoglobulin domain (Ig), short basic domain, secreted, (semaphorin) 3C	AB000220	10512	AB000220 /FEATURE= /DEFINITION=AB000220 Homo sapiens mRNA for semaphorin E, complete cds	Mes
845_at	signal transducer and activator of transcription 6, interleukin-4 induced	U16031	6778	U16031 /FEATURE= /DEFINITION=HSU16031 Human transcription factor IL-4 Stat mRNA, complete cds	Mes
36979_at	solute carrier family 2 (facilitated glucose transporter), member 3	M20681	6515	Cluster Incl. M20681:Human glucose transporter-like protein-III (GLUT3), complete cds /cds=UNKNOWN /gb=M20681 /gi=183684 /ug=Hs.7594 /len=3915	Mes
35285_at	solute carrier family 4, sodium bicarbonate cotransporter, member 4	AF007216	8671	Cluster Incl. AF007216:Homo sapiens sodium bicarbonate cotransporter (HNBC1) mRNA, complete cds /cds=(149,3256) /gb=AF007216 /gi=2281471 /ug=Hs.5462 /len=7586	Mes
38487_at	stabilin 1	D87433	23166	Cluster Incl. D87433:Human mRNA for KIAA0246 gene, partial cds /cds=(0,6639) /gb=D87433 /gi=1665760 /ug=Hs.84753 /len=6777	Mes
36452_at	synaptopodin	AB028952	11346	Cluster Incl. AB028952:Homo sapiens mRNA for KIAA1029 protein, complete cds /cds=(496,3207) /gb=AB028952 /gi=5689394 /ug=Hs.5307 /len=5332	Mes
38805_at	TGFB-induced factor (TALE family homeobox)	X89750	7050	Cluster Incl. X89750:H.sapiens mRNA for TGIF protein /cds=(311,1129) /gb=X89750 /gi=1150425 /ug=Hs.90077 /len=1542	Mes
33803_at	thrombomodulin	J02973	7056	Cluster Incl. J02973:Human thrombomodulin gene, complete cds /cds=(541,2268) /gb=J02973 /gi=339658 /ug=Hs.2030 /len=4050	Mes
115_at	thrombospondin 1	X14787	7057	X14787 /FEATURE=cds /DEFINITION=HSTS Human mRNA for thrombospondin	Mes
1385_at	transforming growth factor, beta-induced, 68kDa	M77349	7045	M77349 /FEATURE= /DEFINITION=HUMTGFBIG Human transforming growth factor-beta induced gene product (BIGH3) mRNA, complete cds	Mes
36931_at	transgelin	M95787	6876	Cluster Incl. M95787:Human 22kDa smooth muscle protein (SM22) mRNA, complete cds /cds=(75,680) /gb=M95787 /gi=177174 /ug=Hs.75777 /len=1083	Mes
36678_at	transgelin 2	D21261	8407	Cluster Incl. D21261:Human mRNA for KIAA0120 gene, complete cds /cds=(73,672) /gb=D21261 /gi=434762 /ug=Hs.75725 /len=1360	Mes
38404_at	transglutaminase 2 (C polypeptide, protein-glutamine-gamma-glutamyltransferase)	M55153	7052	Cluster Incl. M55153:Human transglutaminase (TGase) mRNA, complete cds /cds=(135,2198) /gb=M55153 /gi=339520 /ug=Hs.8265 /len=3257	Mes
32313_at	tropomyosin 2 (beta)	M12125	7169	Cluster Incl. M12125:Human fibroblast muscle-type tropomyosin mRNA, complete cds /cds=(118,972) /gb=M12125 /gi=339951 /ug=Hs.180266 /len=1044	Mes
595_at	tumor necrosis factor, alpha-induced protein 3	M59465	7128	M59465 /FEATURE= /DEFINITION=HUMA20 Human tumor necrosis factor alpha inducible protein A20 mRNA, complete cds	Mes
36711_at	v-maf musculoaponeurotic fibrosarcoma oncogene homolog F (avian)	AL021977	23764	Cluster Incl. AL021977:bK447C4.1 (novel MAFF (v-maf musculoaponeurotic fibrosarcoma (avian) oncogene family, protein F) LIKE protein) /cds=(0,494) /gb=AL021977 /gi=4914526 /ug=Hs.51305 /len=2128	Mes

## Sheet: voting_ps_U95Av2_(200)
probe set	gene	Accession	LocusLink	Description	HC
201149_s_at	TIMP metallopeptidase inhibitor 3 (Sorsby fundus dystrophy, pseudoinflammatory)	U67195	7078	gb:U67195.1 /DB_XREF=gi:1519557 /FEA=FLmRNA /CNT=492 /TID=Hs.245188.0 /TIER=FL+Stack /STK=19 /UG=Hs.245188 /LL=7078 /UG_GENE=TIMP3 /DEF=Human tissue inhibitor of metalloproteinase-3 mRNA, complete cds. /PROD=tissue inhibitor of metalloproteinase-3 /FL=gb:	PN
201668_x_at	myristoylated alanine-rich protein kinase C substrate	AW163148	4082	gb:AW163148 /DB_XREF=gi:6302181 /DB_XREF=au92d06.y1 /CLONE=IMAGE:2783723 /FEA=FLmRNA /CNT=335 /TID=Hs.75607.0 /TIER=Stack /STK=58 /UG=Hs.75607 /LL=4082 /UG_GENE=MACS /UG_TITLE=myristoylated alanine-rich protein kinase C substrate (MARCKS, 80K-L) /FL=gb:M6	PN
201761_at	methylenetetrahydrofolate dehydrogenase (NADP+ dependent) 2, methenyltetrahydrofolate cyclohydrolase	NM_006636	10797	gb:NM_006636.2 /DB_XREF=gi:13699869 /GEN=MTHFD2 /FEA=FLmRNA /CNT=242 /TID=Hs.154672.0 /TIER=FL+Stack /STK=67 /UG=Hs.154672 /LL=10797 /DEF=Homo sapiens methylene tetrahydrofolate dehydrogenase (NAD+ dependent), methenyltetrahydrofolate cyclohydrolase (MTHF	PN
201830_s_at	neuroepithelial cell transforming gene 1	NM_005863	10276	gb:NM_005863.1 /DB_XREF=gi:5031938 /GEN=NET1 /FEA=FLmRNA /CNT=238 /TID=Hs.25155.0 /TIER=FL+Stack /STK=24 /UG=Hs.25155 /LL=10276 /DEF=Homo sapiens neuroepithelial cell transforming gene 1 (NET1), mRNA. /PROD=neuroepithelial cell transforming gene 1 /FL=gb:	PN
202085_at	tight junction protein 2 (zona occludens 2)	NM_004817	9414	gb:NM_004817.1 /DB_XREF=gi:4759341 /GEN=TJP2 /FEA=FLmRNA /CNT=189 /TID=Hs.75608.0 /TIER=FL+Stack /STK=96 /UG=Hs.75608 /LL=9414 /DEF=Homo sapiens tight junction protein 2 (zona occludens 2) (TJP2), mRNA. /PROD=tight junction protein 2 (zona occludens 2) /F	PN
202137_s_at	zinc finger, MYND domain containing 11	NM_006624	10771	gb:NM_006624.1 /DB_XREF=gi:5729745 /GEN=BS69 /FEA=FLmRNA /CNT=194 /TID=Hs.301449.0 /TIER=FL /STK=0 /UG=Hs.301449 /LL=10771 /DEF=Homo sapiens adenovirus 5 E1A binding protein (BS69), mRNA. /PROD=adenovirus 5 E1A binding protein /FL=gb:NM_006624.1	PN
203556_at	zinc fingers and homeoboxes 2	NM_014943	22882	gb:NM_014943.1 /DB_XREF=gi:7662341 /GEN=KIAA0854 /FEA=FLmRNA /CNT=90 /TID=Hs.30209.0 /TIER=FL+Stack /STK=45 /UG=Hs.30209 /LL=22882 /DEF=Homo sapiens KIAA0854 protein (KIAA0854), mRNA. /PROD=KIAA0854 protein /FL=gb:NM_014943.1 gb:AB020661.1	PN
203928_x_at	microtubule-associated protein tau	AI870749	4137	gb:AI870749 /DB_XREF=gi:5544717 /DB_XREF=wl76d10.x1 /CLONE=IMAGE:2430835 /FEA=FLmRNA /CNT=147 /TID=Hs.101174.1 /TIER=Stack /STK=38 /UG=Hs.101174 /LL=4137 /UG_GENE=MAPT /UG_TITLE=microtubule-associated protein tau /FL=gb:NM_016835.1	PN
204072_s_at	furry homolog (Drosophila)	NM_023037	10129	gb:NM_023037.1 /DB_XREF=gi:12957487 /GEN=13CDNA73 /FEA=FLmRNA /CNT=70 /TID=Hs.181304.0 /TIER=FL+Stack /STK=13 /UG=Hs.181304 /LL=10129 /DEF=Homo sapiens putative gene product (13CDNA73), mRNA. /PROD=putative gene product /FL=gb:NM_023037.1	PN
204100_at	thyroid hormone receptor, alpha (erythroblastic leukemia viral (v-erb-a) oncogene homolog, avian)	NM_003250	7067	gb:NM_003250.1 /DB_XREF=gi:4507494 /GEN=THRA /FEA=FLmRNA /CNT=86 /TID=Hs.724.0 /TIER=FL /STK=2 /UG=Hs.724 /LL=7067 /DEF=Homo sapiens thyroid hormone receptor, alpha (avian erythroblastic leukemia viral (v-erb-a) oncogene homolog) (THRA), mRNA. /PROD=thyro	PN
204225_at	histone deacetylase 4	NM_006037	9759	gb:NM_006037.2 /DB_XREF=gi:13259519 /GEN=HDAC4 /FEA=FLmRNA /CNT=71 /TID=Hs.91400.0 /TIER=FL+Stack /STK=25 /UG=Hs.91400 /LL=9759 /DEF=Homo sapiens histone deacetylase 4 (HDAC4), mRNA. /PROD=histone deacetylase 4 /FL=gb:AF132607.1 gb:NM_006037.2	PN
204271_s_at	endothelin receptor type B	M74921	1910	gb:M74921.1 /DB_XREF=gi:182275 /GEN=ETs /FEA=FLmRNA /CNT=130 /TID=Hs.82002.0 /TIER=FL /STK=6 /UG=Hs.82002 /LL=1910 /DEF=Human endothelin receptor mRNA, complete cds. /PROD=endothelin receptor /FL=gb:D90402.1 gb:NM_000115.1 gb:M74921.1	PN
204273_at	endothelin receptor type B	NM_000115	1910	gb:NM_000115.1 /DB_XREF=gi:4557546 /GEN=EDNRB /FEA=FLmRNA /CNT=130 /TID=Hs.82002.0 /TIER=FL+Stack /STK=30 /UG=Hs.82002 /LL=1910 /DEF=Homo sapiens endothelin receptor type B (EDNRB), transcript variant 1, mRNA. /PROD=endothelin receptor type B, isoform 1 /	PN
204324_s_at	golgi phosphoprotein 4	NM_014498	27333	gb:NM_014498.1 /DB_XREF=gi:7657137 /GEN=GPP130 /FEA=FLmRNA /CNT=79 /TID=Hs.143600.0 /TIER=FL /STK=0 /UG=Hs.143600 /LL=27333 /DEF=Homo sapiens type II Golgi membrane protein (GPP130), mRNA. /PROD=type II Golgi membrane protein /FL=gb:NM_014498.1 gb:U55853.	PN
204529_s_at	thymus high mobility group box protein TOX	AI961231	9760	gb:AI961231 /DB_XREF=gi:5753944 /DB_XREF=wt15c09.x1 /CLONE=IMAGE:2507536 /FEA=FLmRNA /CNT=75 /TID=Hs.184297.0 /TIER=Stack /STK=9 /UG=Hs.184297 /LL=9760 /UG_GENE=KIAA0808 /UG_TITLE=KIAA0808 gene product /FL=gb:AB018351.1 gb:NM_014729.1	PN
205139_s_at	uronyl-2-sulfotransferase	NM_005715	10090	gb:NM_005715.1 /DB_XREF=gi:5032218 /GEN=UST /FEA=FLmRNA /CNT=48 /TID=Hs.134015.0 /TIER=FL+Stack /STK=10 /UG=Hs.134015 /LL=10090 /DEF=Homo sapiens uronyl 2-sulfotransferase (UST), mRNA. /PROD=uronyl 2-sulfotransferase /FL=gb:AB020316.1 gb:NM_005715.1	PN
205204_at	neuromedin B	NM_021077	4828	gb:NM_021077.1 /DB_XREF=gi:10835106 /GEN=NMB /FEA=FLmRNA /CNT=43 /TID=Hs.83321.0 /TIER=FL+Stack /STK=27 /UG=Hs.83321 /LL=4828 /DEF=Homo sapiens neuromedin B (NMB), mRNA. /PROD=neuromedin B /FL=gb:NM_021077.1 gb:M21551.1	PN
205289_at	bone morphogenetic protein 2	AA583044	650	gb:AA583044 /DB_XREF=gi:2360404 /DB_XREF=nn80f11.s1 /CLONE=IMAGE:1090221 /FEA=FLmRNA /CNT=59 /TID=Hs.73853.0 /TIER=Stack /STK=8 /UG=Hs.73853 /LL=650 /UG_GENE=BMP2 /UG_TITLE=bone morphogenetic protein 2 /FL=gb:NM_001200.1	PN
205290_s_at	bone morphogenetic protein 2	NM_001200	650	gb:NM_001200.1 /DB_XREF=gi:4557368 /GEN=BMP2 /FEA=FLmRNA /CNT=59 /TID=Hs.73853.0 /TIER=FL+Stack /STK=13 /UG=Hs.73853 /LL=650 /DEF=Homo sapiens bone morphogenetic protein 2 (BMP2), mRNA. /PROD=bone morphogenetic protein 2 precursor /FL=gb:NM_001200.1	PN
205316_at	Solute carrier family 15 (H+/peptide transporter), member 2	BF223679	6565	gb:BF223679 /DB_XREF=gi:11130857 /DB_XREF=7q78g05.x1 /CLONE=IMAGE:3704625 /FEA=FLmRNA /CNT=48 /TID=Hs.182575.0 /TIER=Stack /STK=8 /UG=Hs.182575 /LL=6565 /UG_GENE=SLC15A2 /UG_TITLE=solute carrier family 15 (H+peptide transporter), member 2 /FL=gb:NM_021082	PN
205320_at	adenomatosis polyposis coli 2	NM_005883	10297	gb:NM_005883.1 /DB_XREF=gi:5031586 /GEN=APCL /FEA=FLmRNA /CNT=67 /TID=Hs.20912.0 /TIER=FL+Stack /STK=23 /UG=Hs.20912 /LL=10297 /DEF=Homo sapiens adenomatous polyposis coli like (APCL), mRNA. /PROD=adenomatous polyposis coli like /FL=gb:NM_005883.1 gb:AB01	PN
205330_at	meningioma (disrupted in balanced translocation) 1	NM_002430	4330	gb:NM_002430.1 /DB_XREF=gi:4505222 /GEN=MN1 /FEA=FLmRNA /CNT=43 /TID=Hs.268515.0 /TIER=FL+Stack /STK=15 /UG=Hs.268515 /LL=4330 /DEF=Homo sapiens meningioma (disrupted in balanced translocation) 1 (MN1), mRNA. /PROD=meningioma 1 /FL=gb:NM_002430.1	PN
205575_at	complement component 1, q subcomponent-like 1	NM_006688	10882	gb:NM_006688.1 /DB_XREF=gi:5729784 /GEN=CRF /FEA=FLmRNA /CNT=43 /TID=Hs.134012.0 /TIER=FL+Stack /STK=30 /UG=Hs.134012 /LL=10882 /DEF=Homo sapiens C1q-related factor (CRF), mRNA. /PROD=C1q-related factor /FL=gb:AF095154.1 gb:NM_006688.1	PN
205902_at	potassium intermediate/small conductance calcium-activated channel, subfamily N, member 3	AJ251016	3782	gb:AJ251016.1 /DB_XREF=gi:6453381 /GEN=K3 (KCNN3) /FEA=FLmRNA /CNT=34 /TID=Hs.89230.0 /TIER=Stack /STK=9 /UG=Hs.89230 /LL=3782 /DEF=Homo sapiens mRNA for calcium-activated potassium channel SK3 (K3 (KCNN3) gene). /PROD=SK3 protein /FL=gb:AF031815.1 gb:NM_	PN
205903_s_at	potassium intermediate/small conductance calcium-activated channel, subfamily N, member 3	NM_002249	3782	gb:NM_002249.1 /DB_XREF=gi:4504856 /GEN=KCNN3 /FEA=FLmRNA /CNT=34 /TID=Hs.89230.0 /TIER=FL+Stack /STK=9 /UG=Hs.89230 /LL=3782 /DEF=Homo sapiens potassium intermediatesmall conductance calcium-activated channel, subfamily N, member 3 (KCNN3), mRNA. /PROD=p	PN
206331_at	calcitonin receptor-like	NM_005795	10203	gb:NM_005795.1 /DB_XREF=gi:5031620 /GEN=CALCRL /FEA=FLmRNA /CNT=16 /TID=Hs.152175.0 /TIER=FL+Stack /STK=8 /UG=Hs.152175 /LL=10203 /DEF=Homo sapiens calcitonin receptor-like (CALCRL), mRNA. /PROD=calcitonin receptor-like /FL=gb:NM_005795.1 gb:L76380.1	PN
206401_s_at	microtubule-associated protein tau	J03778	4137	gb:J03778.1 /DB_XREF=gi:338684 /GEN=MTBT1 /FEA=FLmRNA /CNT=24 /TID=Hs.101174.2 /TIER=FL /STK=0 /UG=Hs.101174 /LL=4137 /UG_TITLE=microtubule-associated protein tau /DEF=Human microtubule-associated protein tau mRNA, complete cds. /FL=gb:J03778.1 gb:NM_0168	PN
206453_s_at	NDRG family member 2	NM_016250	57447	gb:NM_016250.1 /DB_XREF=gi:10280619 /GEN=NDRG2 /FEA=FLmRNA /CNT=13 /TID=Hs.243960.0 /TIER=FL /STK=0 /UG=Hs.243960 /LL=57447 /DEF=Homo sapiens N-myc downstream-regulated gene 2 (NDRG2), mRNA. /PROD=KIAA1248 protein /FL=gb:NM_016250.1 gb:AF159092.3	PN
206701_x_at	endothelin receptor type B	NM_003991	1910	gb:NM_003991.1 /DB_XREF=gi:4503466 /GEN=EDNRB /FEA=FLmRNA /CNT=11 /TID=Hs.82002.1 /TIER=FL /STK=0 /UG=Hs.82002 /LL=1910 /DEF=Homo sapiens endothelin receptor type B (EDNRB), transcript variant 2, mRNA. /PROD=endothelin receptor type B isoform 2 /FL=gb:NM_	PN
206785_s_at	killer cell lectin-like receptor subfamily C, member 1 /// killer cell lectin-like receptor subfamily C, member 2	NM_002260	3821 /// 3822	gb:NM_002260.2 /DB_XREF=gi:7108353 /GEN=KLRC2 /FEA=FLmRNA /CNT=12 /TID=Hs.177605.0 /TIER=FL /STK=1 /UG=Hs.177605 /LL=3822 /DEF=Homo sapiens killer cell lectin-like receptor subfamily C, member 2 (KLRC2), mRNA. /PROD=killer cell lectin-like receptor subfam	PN
206811_at	adenylate cyclase 8 (brain)	NM_001115	114	gb:NM_001115.1 /DB_XREF=gi:4557256 /GEN=ADCY8 /FEA=FLmRNA /CNT=13 /TID=Hs.2522.0 /TIER=FL /STK=0 /UG=Hs.2522 /LL=114 /DEF=Homo sapiens adenylate cyclase 8 (brain) (ADCY8), mRNA. /PROD=adenylate cyclase 8 /FL=gb:NM_001115.1	PN
206850_at	RAS-related on chromosome 22	NM_006477	10633	gb:NM_006477.1 /DB_XREF=gi:5454029 /GEN=RRP22 /FEA=FLmRNA /CNT=10 /TID=Hs.73088.0 /TIER=FL /STK=4 /UG=Hs.73088 /LL=10633 /DEF=Homo sapiens RAS-related on chromsome 22 (RRP22), mRNA. /PROD=RAS-related on chromsome 22 /FL=gb:NM_006477.1	PN
207447_s_at	mannosyl (alpha-1,3-)-glycoprotein beta-1,4-N-acetylglucosaminyltransferase, isozyme C (putative)	NM_013244	25834	gb:NM_013244.1 /DB_XREF=gi:7019406 /GEN=HGNT-IV-H /FEA=FLmRNA /CNT=4 /TID=Hs.227473.0 /TIER=FL /STK=0 /UG=Hs.227473 /LL=25834 /DEF=Homo sapiens UDP-N-acetylglucosamine:a-1,3-D-mannoside beta-1,4-N-acetylglucosaminyltransferase IV-homolog (HGNT-IV-H), mRNA	PN
207723_s_at	killer cell lectin-like receptor subfamily C, member 3	NM_002261	3823	gb:NM_002261.1 /DB_XREF=gi:4504884 /GEN=KLRC3 /FEA=FLmRNA /CNT=6 /TID=Hs.258850.1 /TIER=FL /STK=2 /UG=Hs.258850 /LL=3823 /DEF=Homo sapiens killer cell lectin-like receptor subfamily C, member 3 (KLRC3), transcript variant NKG2-E, mRNA. /PROD=killer cell l	PN
207781_s_at	zinc finger protein 6	NM_021998	7552	gb:NM_021998.1 /DB_XREF=gi:11527399 /GEN=ZNF6 /FEA=FLmRNA /CNT=3 /TID=Hs.323950.0 /TIER=FL /STK=0 /UG=Hs.323950 /LL=7552 /DEF=Homo sapiens zinc finger protein 6 (CMPX1) (ZNF6), mRNA. /PROD=zinc finger protein 6 (CMPX1) /FL=gb:NM_021998.1	PN
208430_s_at	dystrobrevin, alpha	NM_001390	1837	gb:NM_001390.1 /DB_XREF=gi:4503406 /GEN=DTNA /FEA=FLmRNA /CNT=1 /TID=Hs.54435.1 /TIER=FL /STK=0 /UG=Hs.54435 /LL=1837 /DEF=Homo sapiens dystrobrevin, alpha (DTNA), mRNA. /PROD=dystrobrevin, alpha /FL=gb:NM_001390.1	PN
209160_at	aldo-keto reductase family 1, member C3 (3-alpha hydroxysteroid dehydrogenase, type II)	AB018580	8644	gb:AB018580.1 /DB_XREF=gi:6624210 /GEN=c-hluPGFS /FEA=FLmRNA /CNT=270 /TID=Hs.78183.0 /TIER=FL+Stack /STK=100 /UG=Hs.78183 /LL=8644 /DEF=Homo sapiens mRNA for hluPGFS, complete cds. /PROD=hluPGFS /FL=gb:NM_003739.2 gb:AF149416.2 gb:AB018580.1 gb:D17793.1	PN
209292_at	Inhibitor of DNA binding 4, dominant negative helix-loop-helix protein	AL022726	3400	gb:AL022726 /DB_XREF=gi:3676217 /FEA=FLmRNA /CNT=175 /TID=Hs.34853.0 /TIER=Stack /STK=37 /UG=Hs.34853 /LL=3400 /UG_GENE=ID4 /UG_TITLE=inhibitor of DNA binding 4, dominant negative helix-loop-helix protein /DEF=Human DNA sequence from clone 625H18 on chrom	PN
209293_x_at	inhibitor of DNA binding 4, dominant negative helix-loop-helix protein	U16153	3400	gb:U16153.1 /DB_XREF=gi:625095 /FEA=FLmRNA /CNT=175 /TID=Hs.34853.0 /TIER=FL /STK=0 /UG=Hs.34853 /LL=3400 /UG_GENE=ID4 /DEF=Human Id-4H protein mRNA, complete cds. /PROD=Id-4H protein /FL=gb:NM_001546.1 gb:U16153.1 gb:U28368.1	PN
209436_at	spondin 1, extracellular matrix protein	AB018305	10418	gb:AB018305.1 /DB_XREF=gi:3882244 /GEN=KIAA0762 /FEA=FLmRNA /CNT=166 /TID=Hs.5378.0 /TIER=Stack /STK=56 /UG=Hs.5378 /LL=10418 /DEF=Homo sapiens mRNA for KIAA0762 protein, partial cds. /PROD=KIAA0762 protein /FL=gb:AB051390.1	PN
209981_at	cold shock domain containing C2, RNA binding	AL023553	27254	gb:AL023553 /DB_XREF=gi:4490860 /FEA=FLmRNA /CNT=47 /TID=Hs.106635.0 /TIER=Stack /STK=28 /UG=Hs.106635 /LL=27254 /UG_GENE=PIPPIN /UG_TITLE=ortholog of rat pippin /DEF=Human DNA sequence from clone RP3-347H13 on chromosome 22 Contains the 3 end of the ACO2	PN
210414_at	fibronectin leucine rich transmembrane protein 1	AF169675	23769	gb:AF169675.1 /DB_XREF=gi:6808602 /GEN=FLRT1 /FEA=FLmRNA /CNT=17 /TID=Hs.12523.0 /TIER=FL+Stack /STK=8 /UG=Hs.12523 /LL=23769 /DEF=Homo sapiens leucine-rich repeat transmembrane protein FLRT1 (FLRT1) mRNA, complete cds. /PROD=leucine-rich repeat transmemb	PN
210432_s_at	sodium channel, voltage-gated, type III, alpha	AF225986	6328	gb:AF225986.1 /DB_XREF=gi:12642271 /GEN=SCN3A /FEA=FLmRNA /CNT=8 /TID=Hs.300717.1 /TIER=FL /STK=0 /UG=Hs.300717 /LL=6328 /DEF=Homo sapiens voltage-gated sodium channel alpha subunit splice variant SCN3A-s (SCN3A) mRNA, complete cds, alternatively spliced.	PN
210815_s_at	calcitonin receptor-like	U17473	10203	gb:U17473.1 /DB_XREF=gi:662328 /FEA=FLmRNA /CNT=2 /TID=Hs.152175.1 /TIER=FL /STK=0 /UG=Hs.152175 /LL=10203 /UG_GENE=CALCRL /DEF=Human calcitonin-like receptor mRNA, complete cds. /PROD=calcitonin-like receptor /FL=gb:U17473.1	PN
210875_s_at	transcription factor 8 (represses interleukin 2 expression)	U12170	6935	gb:U12170.1 /DB_XREF=gi:529172 /FEA=FLmRNA /CNT=2 /TID=Hs.232068.0 /TIER=FL /STK=0 /UG=Hs.232068 /LL=6935 /UG_GENE=TCF8 /DEF=Human zinc finger homeodomain protein mRNA, complete cds. /PROD=zinc finger homeodomain protein /FL=gb:U12170.1	PN
211571_s_at	chondroitin sulfate proteoglycan 2 (versican)	D32039	1462	gb:D32039.1 /DB_XREF=gi:1008912 /GEN=pgH3 /FEA=FLmRNA /CNT=1 /TID=Hs.81800.1 /TIER=FL /STK=0 /UG=Hs.81800 /LL=1462 /DEF=Human pgH3 mRNA for proteoglycan PG-M(V3), complete cds. /PROD=proteoglycan PG-M(V3) /FL=gb:D32039.1	PN
212290_at	solute carrier family 7 (cationic amino acid transporter, y+ system), member 1	AA527433	6541	gb:AA527433 /DB_XREF=gi:2269502 /DB_XREF=ng41b03.s1 /CLONE=IMAGE:937325 /FEA=mRNA /CNT=189 /TID=Hs.14846.0 /TIER=Stack /STK=30 /UG=Hs.14846 /UG_TITLE=Homo sapiens mRNA; cDNA DKFZp564D016 (from clone DKFZp564D016)	PN
212758_s_at	transcription factor 8 (represses interleukin 2 expression)	AI373166	6935	gb:AI373166 /DB_XREF=gi:4153032 /DB_XREF=qz13b01.x1 /CLONE=IMAGE:2021353 /FEA=mRNA /CNT=125 /TID=Hs.232068.2 /TIER=Stack /STK=20 /UG=Hs.232068 /LL=6935 /UG_GENE=TCF8 /UG_TITLE=transcription factor 8 (represses interleukin 2 expression)	PN
212793_at	dishevelled associated activator of morphogenesis 2	BF513244	23500	gb:BF513244 /DB_XREF=gi:11598423 /DB_XREF=UI-H-BW1-amo-b-04-0-UI.s1 /CLONE=IMAGE:3070422 /FEA=mRNA /CNT=91 /TID=Hs.100113.0 /TIER=Stack /STK=40 /UG=Hs.100113 /LL=23500 /UG_GENE=KIAA0381 /UG_TITLE=KIAA0381 protein	PN
212816_s_at	cystathionine-beta-synthase	BE613178	875	gb:BE613178 /DB_XREF=gi:9894775 /DB_XREF=601452166T1 /CLONE=IMAGE:3855712 /FEA=mRNA /CNT=102 /TID=Hs.84152.2 /TIER=Stack /STK=9 /UG=Hs.84152 /LL=875 /UG_GENE=CBS /UG_TITLE=cystathionine-beta-synthase	PN
212850_s_at	low density lipoprotein receptor-related protein 4	AA584297	4038	gb:AA584297 /DB_XREF=gi:2368906 /DB_XREF=nn79e08.s1 /CLONE=IMAGE:1090118 /FEA=mRNA /CNT=101 /TID=Hs.4930.0 /TIER=Stack /STK=37 /UG=Hs.4930 /LL=4038 /UG_GENE=LRP4 /UG_TITLE=low density lipoprotein receptor-related protein 4	PN
213156_at	Homo sapiens, clone IMAGE:4214654, mRNA	BG251521		gb:BG251521 /DB_XREF=gi:12761337 /DB_XREF=602363985F1 /CLONE=IMAGE:4472180 /FEA=mRNA /CNT=67 /TID=Hs.16193.0 /TIER=Stack /STK=12 /UG=Hs.16193 /UG_TITLE=Homo sapiens mRNA; cDNA DKFZp586B211 (from clone DKFZp586B211)	PN
213217_at	adenylate cyclase 2 (brain)	AU149572	108	gb:AU149572 /DB_XREF=gi:11011093 /DB_XREF=AU149572 /CLONE=NT2RM4002598 /FEA=mRNA /CNT=64 /TID=Hs.2352.0 /TIER=Stack /STK=32 /UG=Hs.2352 /LL=108 /UG_GENE=ADCY2 /UG_TITLE=adenylate cyclase 2 (brain)	PN
213228_at	phosphodiesterase 8B	AK023913	8622	gb:AK023913.1 /DB_XREF=gi:10435994 /FEA=mRNA /CNT=68 /TID=Hs.78106.0 /TIER=Stack /STK=11 /UG=Hs.78106 /LL=8622 /UG_GENE=PDE8B /UG_TITLE=phosphodiesterase 8B /DEF=Homo sapiens cDNA FLJ13851 fis, clone THYRO1000926, highly similar to Homo sapiens cAMP-speci	PN
213388_at	phosphodiesterase 4D interacting protein (myomegalin)	H15535	9659	gb:H15535 /DB_XREF=gi:880355 /DB_XREF=ym27c01.s1 /CLONE=IMAGE:49385 /FEA=mRNA /CNT=48 /TID=Hs.52792.0 /TIER=Stack /STK=10 /UG=Hs.52792 /UG_TITLE=Homo sapiens mRNA; cDNA DKFZp586I1823 (from clone DKFZp586I1823)	PN
213841_at	Homo sapiens, clone IMAGE:4915189, mRNA	BE223030		gb:BE223030 /DB_XREF=gi:8910348 /DB_XREF=hu46c02.x1 /CLONE=IMAGE:3173090 /FEA=mRNA /CNT=37 /TID=Hs.301281.0 /TIER=Stack /STK=12 /UG=Hs.301281 /UG_TITLE=Homo sapiens mRNA, chromosome 1 specific transcript KIAA0510	PN
213993_at	spondin 1, extracellular matrix protein	AI885290	10418	gb:AI885290 /DB_XREF=gi:5590454 /DB_XREF=wl92a04.x1 /CLONE=IMAGE:2432334 /FEA=EST /CNT=24 /TID=Hs.5378.1 /TIER=Stack /STK=18 /UG=Hs.5378 /LL=10418 /UG_GENE=SPON1 /UG_TITLE=spondin 1, (f-spondin) extracellular matrix protein	PN
213994_s_at	spondin 1, extracellular matrix protein	AI885290	10418	gb:AI885290 /DB_XREF=gi:5590454 /DB_XREF=wl92a04.x1 /CLONE=IMAGE:2432334 /FEA=EST /CNT=24 /TID=Hs.5378.1 /TIER=Stack /STK=18 /UG=Hs.5378 /LL=10418 /UG_GENE=SPON1 /UG_TITLE=spondin 1, (f-spondin) extracellular matrix protein	PN
213998_s_at	DEAD (Asp-Glu-Ala-Asp) box polypeptide 17	AW188131	10521	gb:AW188131 /DB_XREF=gi:6462567 /DB_XREF=xj92f11.x1 /CLONE=IMAGE:2664717 /FEA=EST /CNT=18 /TID=Hs.6179.4 /TIER=Stack /STK=10 /UG=Hs.6179 /LL=10521 /UG_GENE=DDX17 /UG_TITLE=DEADH (Asp-Glu-Ala-AspHis) box polypeptide 17 (72kD)	PN
214279_s_at	NDRG family member 2	W74452	57447	gb:W74452 /DB_XREF=gi:1384878 /DB_XREF=zd77b12.s1 /CLONE=IMAGE:346655 /FEA=EST /CNT=17 /TID=Hs.243960.2 /TIER=ConsEnd /STK=0 /UG=Hs.243960 /LL=57447 /UG_GENE=NDRG2 /UG_TITLE=N-myc downstream-regulated gene 2	PN
214393_at	Rho family GTPase 2	AI884814	8153	gb:AI884814 /DB_XREF=gi:5589978 /DB_XREF=wl85a05.x1 /CLONE=IMAGE:2431664 /FEA=EST /CNT=8 /TID=Hs.21964.0 /TIER=Stack /STK=8 /UG=Hs.21964 /UG_TITLE=ESTs	PN
214680_at	neurotrophic tyrosine kinase, receptor, type 2	BF674712	4915	gb:BF674712 /DB_XREF=gi:11948607 /DB_XREF=602136853F1 /CLONE=IMAGE:4273260 /FEA=mRNA /CNT=53 /TID=Hs.47860.1 /TIER=ConsEnd /STK=0 /UG=Hs.47860 /LL=4915 /UG_GENE=NTRK2 /UG_TITLE=neurotrophic tyrosine kinase, receptor, type 2	PN
215119_at	myosin heavy chain Myr 8	AI522028	23026	gb:AI522028 /DB_XREF=gi:4436163 /DB_XREF=ti85d01.x1 /CLONE=IMAGE:2138785 /FEA=mRNA /CNT=9 /TID=Hs.175411.0 /TIER=ConsEnd /STK=2 /UG=Hs.175411 /LL=23026 /UG_GENE=KIAA0865 /UG_TITLE=KIAA0865 protein	PN
215180_at	Hypothetical protein LOC283761	AL109703	283761	gb:AL109703.1 /DB_XREF=gi:5689812 /FEA=mRNA /CNT=6 /TID=Hs.25314.0 /TIER=ConsEnd /STK=0 /UG=Hs.25314 /UG_TITLE=Homo sapiens mRNA full length insert cDNA clone EUROIMAGE 25206 /DEF=Homo sapiens mRNA full length insert cDNA clone EUROIMAGE 25206.	PN
215306_at	TFIIA-alpha/beta-like factor	AL049443	11036	gb:AL049443.1 /DB_XREF=gi:4500224 /FEA=mRNA /CNT=4 /TID=Hs.161283.0 /TIER=ConsEnd /STK=0 /UG=Hs.161283 /UG_TITLE=Homo sapiens mRNA; cDNA DKFZp586N2020 (from clone DKFZp586N2020) /DEF=Homo sapiens mRNA; cDNA DKFZp586N2020 (from clone DKFZp586N2020).	PN
217359_s_at	neural cell adhesion molecule 1	M22094	4684	gb:M22094.1 /DB_XREF=gi:189090 /GEN=NCAM /FEA=mRNA /CNT=1 /TID=Hs.167988.3 /TIER=ConsEnd /STK=0 /UG=Hs.167988 /LL=4684 /UG_TITLE=neural cell adhesion molecule 1 /DEF=Human neural cell adhesion molecule (N-CAM) secreted isoform mRNA, 3 end.	PN
218087_s_at	sorbin and SH3 domain containing 1	NM_015385	10580	gb:NM_015385.1 /DB_XREF=gi:7661699 /GEN=SH3D5 /FEA=FLmRNA /CNT=166 /TID=Hs.108924.0 /TIER=FL+Stack /STK=30 /UG=Hs.108924 /LL=10580 /DEF=Homo sapiens SH3-domain protein 5 (ponsin) (SH3D5), mRNA. /PROD=ponsin /FL=gb:AL117472.1 gb:NM_015385.1	PN
218304_s_at	oxysterol binding protein-like 11	NM_022776	114885	gb:NM_022776.1 /DB_XREF=gi:12232460 /GEN=FLJ13164 /FEA=FLmRNA /CNT=98 /TID=Hs.61260.0 /TIER=FL+Stack /STK=17 /UG=Hs.61260 /LL=64791 /DEF=Homo sapiens hypothetical protein FLJ13164 (FLJ13164), mRNA. /PROD=hypothetical protein FLJ13164 /FL=gb:NM_022776.1	PN
218706_s_at	GRAM domain containing 3	AW575493	65983	gb:AW575493 /DB_XREF=gi:7247032 /DB_XREF=UI-HF-BM0-adp-a-04-0-UI.s1 /CLONE=IMAGE:3062287 /FEA=FLmRNA /CNT=96 /TID=Hs.235445.0 /TIER=Stack /STK=19 /UG=Hs.235445 /LL=65983 /UG_GENE=FLJ21313 /UG_TITLE=hypothetical protein FLJ21313 /FL=gb:NM_023927.1	PN
218796_at	chromosome 20 open reading frame 42	NM_017671	55612	gb:NM_017671.1 /DB_XREF=gi:8923115 /GEN=FLJ20116 /FEA=FLmRNA /CNT=65 /TID=Hs.180479.0 /TIER=FL+Stack /STK=10 /UG=Hs.180479 /LL=55612 /DEF=Homo sapiens hypothetical protein FLJ20116 (FLJ20116), mRNA. /PROD=hypothetical protein FLJ20116 /FL=gb:NM_017671.1	PN
219090_at	solute carrier family 24 (sodium/potassium/calcium exchanger), member 3	NM_020689	57419	gb:NM_020689.2 /DB_XREF=gi:10518346 /GEN=NCKX3 /FEA=FLmRNA /CNT=81 /TID=Hs.12321.0 /TIER=FL+Stack /STK=21 /UG=Hs.12321 /LL=57419 /DEF=Homo sapiens sodium calcium exchanger (NCKX3), mRNA. /PROD=sodium calcium exchanger /FL=gb:AF169257.2 gb:NM_020689.2	PN
219107_at	brevican	NM_021948	63827	gb:NM_021948.1 /DB_XREF=gi:11345493 /GEN=BCAN /FEA=FLmRNA /CNT=187 /TID=Hs.6194.0 /TIER=FL /STK=1 /UG=Hs.6194 /LL=63827 /DEF=Homo sapiens chondroitin sulfate proteoglycan BEHABbrevican (BCAN), mRNA. /PROD=chondroitin sulfate proteoglycan BEHABbrevican /FL	PN
219196_at	secretogranin III	NM_013243	29106	gb:NM_013243.1 /DB_XREF=gi:7019522 /GEN=SCG3 /FEA=FLmRNA /CNT=55 /TID=Hs.22215.0 /TIER=FL /STK=0 /UG=Hs.22215 /LL=29106 /DEF=Homo sapiens secretogranin III (SCG3), mRNA. /PROD=secretogranin III /FL=gb:AF078851.1 gb:NM_013243.1	PN
219230_at	transmembrane protein 100	NM_018286	55273	gb:NM_018286.1 /DB_XREF=gi:8922795 /GEN=FLJ10970 /FEA=FLmRNA /CNT=53 /TID=Hs.173233.0 /TIER=FL+Stack /STK=16 /UG=Hs.173233 /LL=55273 /DEF=Homo sapiens hypothetical protein FLJ10970 (FLJ10970), mRNA. /PROD=hypothetical protein FLJ10970 /FL=gb:NM_018286.1	PN
219537_x_at	delta-like 3 (Drosophila)	NM_016941	10683	gb:NM_016941.1 /DB_XREF=gi:8393263 /GEN=DLL3 /FEA=FLmRNA /CNT=54 /TID=Hs.127792.0 /TIER=FL /STK=2 /UG=Hs.127792 /LL=10683 /DEF=Homo sapiens delta (Drosophila)-like 3 (DLL3), mRNA. /PROD=delta-like 3 protein precursor /FL=gb:NM_016941.1 gb:BC000218.1	PN
219643_at	low density lipoprotein-related protein 1B (deleted in tumors)	NM_018557	53353	gb:NM_018557.1 /DB_XREF=gi:9055269 /GEN=LRP1B /FEA=FLmRNA /CNT=36 /TID=Hs.47005.0 /TIER=FL /STK=0 /UG=Hs.47005 /LL=53353 /DEF=Homo sapiens low density lipoprotein-related protein 1B (deleted in tumors) (LRP1B), mRNA. /PROD=low density lipoprotein-related	PN
219743_at	hairy/enhancer-of-split related with YRPW motif 2	NM_012259	23493	gb:NM_012259.1 /DB_XREF=gi:6912413 /GEN=HEY2 /FEA=FLmRNA /CNT=29 /TID=Hs.144287.0 /TIER=FL /STK=7 /UG=Hs.144287 /LL=23493 /DEF=Homo sapiens hairyenhancer-of-split related with YRPW motif 2 (HEY2), mRNA. /PROD=hairyenhancer-of-split related with YRPW motif	PN
220116_at	potassium intermediate/small conductance calcium-activated channel, subfamily N, member 2	NM_021614	3781	gb:NM_021614.1 /DB_XREF=gi:11055973 /GEN=KCNN2 /FEA=FLmRNA /CNT=14 /TID=Hs.98280.0 /TIER=FL /STK=5 /UG=Hs.98280 /LL=3781 /DEF=Homo sapiens potassium intermediatesmall conductance calcium-activated channel, subfamily N, member 2 (KCNN2), mRNA. /PROD=potass	PN
220522_at	crumbs homolog 1 (Drosophila)	NM_012076	23418	gb:NM_012076.1 /DB_XREF=gi:6912321 /GEN=CRB1 /FEA=FLmRNA /CNT=5 /TID=Hs.169745.0 /TIER=FL /STK=0 /UG=Hs.169745 /LL=23418 /DEF=Homo sapiens crumbs (Drosophila) homolog 1 (CRB1), mRNA. /PROD=crumbs (Drosophila) homolog 1 /FL=gb:AF154671.1 gb:NM_012076.1	PN
221204_s_at	cartilage acidic protein 1	NM_018058	55118	gb:NM_018058.1 /DB_XREF=gi:8922351 /GEN=FLJ10320 /FEA=FLmRNA /CNT=2 /TID=Hs.326444.0 /TIER=FL /STK=0 /UG=Hs.326444 /LL=55118 /DEF=Homo sapiens hypothetical protein FLJ10320 (FLJ10320), mRNA. /PROD=hypothetical protein FLJ10320 /FL=gb:NM_018058.1	PN
221606_s_at	nucleosomal binding protein 1	BC005342	79366	gb:BC005342.1 /DB_XREF=gi:13529139 /FEA=FLmRNA /CNT=28 /TID=Hs.282204.0 /TIER=FL /STK=0 /UG=Hs.282204 /LL=79366 /UG_GENE=NSBP1 /DEF=Homo sapiens, nucleosomal binding protein 1, clone MGC:12433, mRNA, complete cds. /PROD=nucleosomal binding protein 1 /FL=g	PN
221623_at	brevican	AF229053	63827	gb:AF229053.1 /DB_XREF=gi:10798902 /FEA=FLmRNA /CNT=10 /TID=Hs.6194.1 /TIER=FL /STK=5 /UG=Hs.6194 /LL=63827 /UG_GENE=BCAN /DEF=Homo sapiens chondroitin sulfate proteoglycan BEHABbrevican mRNA, GPI isoform, complete cds. /PROD=chondroitin sulfate proteogly	PN
221959_at	chromosome 8 open reading frame 72	BE672313	90362	gb:BE672313 /DB_XREF=gi:10032854 /DB_XREF=7a59b10.x1 /CLONE=IMAGE:3223003 /FEA=mRNA /CNT=52 /TID=Hs.34054.0 /TIER=Stack /STK=13 /UG=Hs.34054 /UG_TITLE=Homo sapiens cDNA: FLJ22488 fis, clone HRC10948, highly similar to HSU79298 Human clone 23803 mRNA	PN
222357_at	zinc finger and BTB domain containing 20	AW974823	26137	gb:AW974823 /DB_XREF=gi:8166026 /DB_XREF=EST386928 /FEA=EST /CNT=6 /TID=Hs.105411.0 /TIER=ConsEnd /STK=0 /UG=Hs.105411 /UG_TITLE=ESTs	PN
49306_at	Ras association (RalGDS/AF-6) domain family 4	AI890191	83937	Cluster Incl. AI890191:wm79f05.x1 Homo sapiens cDNA, 3 end /clone=IMAGE-2442177 /clone_end=3' /gb=AI890191 /gi=5595355 /ug=Hs.239937 /len=674	PN
60474_at	chromosome 20 open reading frame 42	AA469071	55612	Cluster Incl. AA469071:ne17f11.s1 Homo sapiens cDNA, 3 end /clone=IMAGE-881517 /clone_end=3' /gb=AA469071 /gi=2195605 /ug=Hs.180479 /len=758	PN
91920_at	brevican	AI205180	63827	Cluster Incl. AI205180:ap13b11.x1 Homo sapiens cDNA, 3 end /clone=IMAGE-1955229 /clone_end=3' /gb=AI205180 /gi=3758242 /ug=Hs.153360 /len=532	PN
201291_s_at	topoisomerase (DNA) II alpha 170kDa	AU159942	7153	Consensus includes gb:AU159942 /FEA=EST /DB_XREF=gi:11021463 /DB_XREF=est:AU159942 /CLONE=Y79AA1000724 /UG=Hs.156346 topoisomerase (DNA) II alpha (170kD) /FL=gb:J04088.1 gb:NM_001067.1	Pro
201292_at	topoisomerase (DNA) II alpha 170kDa	AL561834	7153	Consensus includes gb:AL561834 /FEA=EST /DB_XREF=gi:12909658 /DB_XREF=est:AL561834 /CLONE=CS0DB005YC15 (3 prime) /UG=Hs.156346 topoisomerase (DNA) II alpha (170kD) /FL=gb:J04088.1 gb:NM_001067.1	Pro
201890_at	ribonucleotide reductase M2 polypeptide	BE966236	6241	Consensus includes gb:BE966236 /FEA=EST /DB_XREF=gi:11771437 /DB_XREF=est:601660172R1 /CLONE=IMAGE:3905920 /UG=Hs.75319 ribonucleotide reductase M2 polypeptide /FL=gb:NM_001034.1	Pro
202095_s_at	baculoviral IAP repeat-containing 5 (survivin)	NM_001168	332	gb:NM_001168.1 /DEF=Homo sapiens baculoviral IAP repeat-containing 5 (survivin) (BIRC5), mRNA. /FEA=mRNA /GEN=BIRC5 /PROD=baculoviral IAP repeat-containing protein 5 /DB_XREF=gi:4502144 /UG=Hs.1578 baculoviral IAP repeat-containing 5 (survivin) /FL=gb:NM	Pro
202107_s_at	MCM2 minichromosome maintenance deficient 2, mitotin (S. cerevisiae)	NM_004526	4171	gb:NM_004526.1 /DEF=Homo sapiens minichromosome maintenance deficient (S. cerevisiae) 2 (mitotin) (MCM2), mRNA. /FEA=mRNA /GEN=MCM2 /PROD=minichromosome maintenance deficient (S.cerevisiae) 2 (mitotin) /DB_XREF=gi:4758705 /UG=Hs.57101 minichromosome main	Pro
202409_at	insulin-like growth factor 2 (somatomedin A) /// insulin- insulin-like growth factor 2	X07868	3481 /// 723961	Consensus includes gb:X07868 /DEF=Human DNA for insulin-like growth factor II (IGF-2); exon 7 and additional ORF /FEA=mRNA_1 /DB_XREF=gi:32998 /UG=Hs.251664 insulin-like growth factor 2 (somatomedin A) /FL=gb:BC000531.1 gb:J03242.1 gb:M17426.1 gb:NM_00061	Pro
202410_x_at	insulin-like growth factor 2 (somatomedin A) /// insulin- insulin-like growth factor 2	NM_000612	3481 /// 723961	gb:NM_000612.2 /DEF=Homo sapiens insulin-like growth factor 2 (somatomedin A) (IGF2), mRNA. /FEA=mRNA /GEN=IGF2 /PROD=insulin-like growth factor 2 (somatomedin A) /DB_XREF=gi:6453816 /UG=Hs.251664 insulin-like growth factor 2 (somatomedin A) /FL=gb:BC000	Pro
202503_s_at	KIAA0101	NM_014736	9768	gb:NM_014736.1 /DEF=Homo sapiens KIAA0101 gene product (KIAA0101), mRNA. /FEA=mRNA /GEN=KIAA0101 /PROD=KIAA0101 gene product /DB_XREF=gi:7661905 /UG=Hs.81892 KIAA0101 gene product /FL=gb:D14657.1 gb:NM_014736.1	Pro
202580_x_at	forkhead box M1	NM_021953	2305	gb:NM_021953.1 /DEF=Homo sapiens forkhead box M1 (FOXM1), mRNA. /FEA=mRNA /GEN=FOXM1 /PROD=forkhead box M1 /DB_XREF=gi:11386144 /UG=Hs.239 forkhead box M1 /FL=gb:NM_021953.1 gb:U83113.1 gb:L16783.1	Pro
202589_at	thymidylate synthetase	NM_001071	7298	gb:NM_001071.1 /DEF=Homo sapiens thymidylate synthetase (TYMS), mRNA. /FEA=mRNA /GEN=TYMS /PROD=thymidylate synthetase /DB_XREF=gi:4507750 /UG=Hs.82962 thymidylate synthetase /FL=gb:BC002567.1 gb:NM_001071.1	Pro
202870_s_at	cell division cycle 20 homolog (S. cerevisiae)	NM_001255	991	gb:NM_001255.1 /DEF=Homo sapiens CDC20 (cell division cycle 20, S. cerevisiae, homolog) (CDC20), mRNA. /FEA=mRNA /GEN=CDC20 /PROD=cell division cycle 20 /DB_XREF=gi:4557436 /UG=Hs.82906 CDC20 (cell division cycle 20, S. cerevisiae, homolog) /FL=gb:BC0010	Pro
202954_at	p21 (CDKN1A)-activated kinase 3 /// ubiquitin-conjugating enzyme E2C	NM_007019	11065 /// 5063	gb:NM_007019.1 /DEF=Homo sapiens ubiquitin carrier protein E2-C (UBCH10), mRNA. /FEA=mRNA /GEN=UBCH10 /PROD=ubiquitin carrier protein E2-C /DB_XREF=gi:5902145 /UG=Hs.93002 ubiquitin carrier protein E2-C /FL=gb:U73379.1 gb:NM_007019.1	Pro
203213_at	cell division cycle 2, G1 to S and G2 to M	AL524035	983	Consensus includes gb:AL524035 /FEA=EST /DB_XREF=gi:12787528 /DB_XREF=est:AL524035 /CLONE=CS0DC003YN06 (3 prime) /UG=Hs.184572 cell division cycle 2, G1 to S and G2 to M /FL=gb:NM_001786.1	Pro
203214_x_at	cell division cycle 2, G1 to S and G2 to M	NM_001786	983	gb:NM_001786.1 /DEF=Homo sapiens cell division cycle 2, G1 to S and G2 to M (CDC2), mRNA. /FEA=mRNA /GEN=CDC2 /PROD=cell division cycle 2, G1 to S and G2 to M /DB_XREF=gi:4502708 /UG=Hs.184572 cell division cycle 2, G1 to S and G2 to M /FL=gb:NM_001786.1	Pro
203510_at	met proto-oncogene (hepatocyte growth factor receptor)	BG170541	4233	Consensus includes gb:BG170541 /FEA=EST /DB_XREF=gi:12677244 /DB_XREF=est:602322942F1 /CLONE=IMAGE:4425947 /UG=Hs.285754 met proto-oncogene (hepatocyte growth factor receptor) /FL=gb:J02958.1 gb:NM_000245.1	Pro
203554_x_at	pituitary tumor-transforming 1	NM_004219	9232	gb:NM_004219.2 /DEF=Homo sapiens pituitary tumor-transforming 1 (PTTG1), mRNA. /FEA=mRNA /GEN=PTTG1 /PROD=pituitary tumor-transforming protein 1 /DB_XREF=gi:11038651 /UG=Hs.252587 pituitary tumor-transforming 1 /FL=gb:NM_004219.2 gb:AF095287.1 gb:AF062649	Pro
203755_at	BUB1 budding uninhibited by benzimidazoles 1 homolog beta (yeast)	NM_001211	701	gb:NM_001211.2 /DEF=Homo sapiens budding uninhibited by benzimidazoles 1 (yeast homolog), beta (BUB1B), mRNA. /FEA=mRNA /GEN=BUB1B /PROD=budding uninhibited by benzimidazoles 1 (yeasthomolog), beta /DB_XREF=gi:5729749 /UG=Hs.36708 budding uninhibited by	Pro
203917_at	coxsackie virus and adenovirus receptor	NM_001338	1525	gb:NM_001338.1 /DEF=Homo sapiens coxsackie virus and adenovirus receptor (CXADR), mRNA. /FEA=mRNA /GEN=CXADR /PROD=coxsackie virus and adenovirus receptor /DB_XREF=gi:4503172 /UG=Hs.79187 coxsackie virus and adenovirus receptor /FL=gb:BC003684.1 gb:U90716	Pro
204026_s_at	ZW10 interactor	NM_007057	11130	gb:NM_007057.1 /DEF=Homo sapiens ZW10 interactor (ZWINT), mRNA. /FEA=mRNA /GEN=ZWINT /PROD=ZW10 interactor /DB_XREF=gi:6857828 /UG=Hs.42650 ZW10 interactor /FL=gb:AF067656.1 gb:NM_007057.1	Pro
204170_s_at	CDC28 protein kinase regulatory subunit 2	NM_001827	1164	gb:NM_001827.1 /DEF=Homo sapiens CDC28 protein kinase 2 (CKS2), mRNA. /FEA=mRNA /GEN=CKS2 /PROD=CDC28 protein kinase 2 /DB_XREF=gi:4502858 /UG=Hs.83758 CDC28 protein kinase 2 /FL=gb:NM_001827.1	Pro
204641_at	NIMA (never in mitosis gene a)-related kinase 2	NM_002497	4751	gb:NM_002497.1 /DEF=Homo sapiens NIMA (never in mitosis gene a)-related kinase 2 (NEK2), mRNA. /FEA=mRNA /GEN=NEK2 /PROD=NIMA (never in mitosis gene a)-related kinase 2 /DB_XREF=gi:4505372 /UG=Hs.153704 NIMA (never in mitosis gene a)-related kinase 2 /FL	Pro
204724_s_at	collagen, type IX, alpha 3	NM_001853	1299	gb:NM_001853.1 /DEF=Homo sapiens collagen, type IX, alpha 3 (COL9A3), mRNA. /FEA=mRNA /GEN=COL9A3 /PROD=collagen, type IX, alpha 3 /DB_XREF=gi:4502966 /UG=Hs.53563 collagen, type IX, alpha 3 /FL=gb:L41162.1 gb:NM_001853.1	Pro
204825_at	maternal embryonic leucine zipper kinase	NM_014791	9833	gb:NM_014791.1 /DEF=Homo sapiens KIAA0175 gene product (KIAA0175), mRNA. /FEA=mRNA /GEN=KIAA0175 /PROD=KIAA0175 gene product /DB_XREF=gi:7661973 /UG=Hs.184339 KIAA0175 gene product /FL=gb:D79997.1 gb:NM_014791.1	Pro
205347_s_at	thymosin-like 8	NM_021992	11013	gb:NM_021992.1 /DEF=Homo sapiens thymosin, beta, identified in neuroblastoma cells (TMSNB), mRNA. /FEA=mRNA /GEN=TMSNB /PROD=thymosin, beta, identified in neuroblastomacells /DB_XREF=gi:11496272 /UG=Hs.56145 thymosin, beta, identified in neuroblastoma ce	Pro
207828_s_at	centromere protein F, 350/400ka (mitosin)	NM_005196	1063	gb:NM_005196.1 /DEF=Homo sapiens centromere protein F (350400kD, mitosin) (CENPF), mRNA. /FEA=mRNA /GEN=CENPF /PROD=centromere protein F (350400kD, mitosin) /DB_XREF=gi:4885132 /UG=Hs.77204 centromere protein F (350400kD, mitosin) /FL=gb:NM_005196.1 gb:U	Pro
209172_s_at	centromere protein F, 350/400ka (mitosin) /// centromere protein F, 350/400ka (mitosin)	U30872	1063	gb:U30872.1 /DEF=Human mitosin mRNA, complete cds. /FEA=mRNA /PROD=mitosin /DB_XREF=gi:1000093 /UG=Hs.77204 centromere protein F (350400kD, mitosin) /FL=gb:U30872.1	Pro
209464_at	aurora kinase B	AB011446	9212	gb:AB011446.1 /DEF=Homo sapiens mRNA for Aik2, complete cds. /FEA=mRNA /GEN=aik2 /PROD=Aik2 /DB_XREF=gi:5688865 /UG=Hs.180655 serinethreonine kinase 12 /FL=gb:BC000442.1 gb:AF004022.1 gb:AF008552.1 gb:AB011450.1 gb:AF015254.1 gb:NM_004217.1 gb:AB011446.1	Pro
209507_at	replication protein A3, 14kDa	BC005264	6119	gb:BC005264.1 /DEF=Homo sapiens, replication protein A3 (14kD), clone MGC:12305, mRNA, complete cds. /FEA=mRNA /PROD=replication protein A3 (14kD) /DB_XREF=gi:13528944 /UG=Hs.1608 replication protein A3 (14kD) /FL=gb:BC005264.1 gb:L07493.1 gb:NM_002947.1	Pro
209714_s_at	cyclin-dependent kinase inhibitor 3 (CDK2-associated dual specificity phosphatase)	AF213033	1033	gb:AF213033.1 /DEF=Homo sapiens isolate BX-01 cyclin-dependent kinase associated protein phosphatase mRNA, complete cds. /FEA=mRNA /PROD=cyclin-dependent kinase associated proteinphosphatase /DB_XREF=gi:12734643 /UG=Hs.84113 cyclin-dependent kinase inhib	Pro
209773_s_at	ribonucleotide reductase M2 polypeptide	BC001886	6241	gb:BC001886.1 /DEF=Homo sapiens, ribonucleotide reductase M2 polypeptide, clone MGC:1551, mRNA, complete cds. /FEA=mRNA /PROD=ribonucleotide reductase M2 polypeptide /DB_XREF=gi:12804874 /UG=Hs.75319 ribonucleotide reductase M2 polypeptide /FL=gb:BC00188	Pro
210052_s_at	TPX2, microtubule-associated, homolog (Xenopus laevis)	AF098158	22974	gb:AF098158.1 /DEF=Homo sapiens restricted expressed proliferation associated protein 100 mRNA, complete cds. /FEA=mRNA /PROD=restricted expressed proliferation associatedprotein 100 /DB_XREF=gi:6073830 /UG=Hs.9329 chromosome 20 open reading frame 1 /FL=	Pro
210559_s_at	cell division cycle 2, G1 to S and G2 to M	D88357	983	gb:D88357.1 /DEF=Homo sapiens mRNA for CDC2 delta T, complete cds. /FEA=mRNA /PROD=CDC2 delta T /DB_XREF=gi:3126638 /UG=Hs.184572 cell division cycle 2, G1 to S and G2 to M /FL=gb:D88357.1	Pro
214710_s_at	cyclin B1	BE407516	891	Consensus includes gb:BE407516 /FEA=EST /DB_XREF=gi:9343966 /DB_XREF=est:601300355F1 /CLONE=IMAGE:3630517 /UG=Hs.23960 cyclin B1	Pro
216237_s_at	MCM5 minichromosome maintenance deficient 5, cell division cycle 46 (S. cerevisiae)	AA807529	4174	Consensus includes gb:AA807529 /FEA=EST /DB_XREF=gi:2875596 /DB_XREF=est:ob92c07.s1 /CLONE=IMAGE:1338828 /UG=Hs.77171 minichromosome maintenance deficient (S. cerevisiae) 5 (cell division cycle 46)	Pro
218009_s_at	protein regulator of cytokinesis 1	NM_003981	9055	gb:NM_003981.1 /DEF=Homo sapiens protein regulator of cytokinesis 1 (PRC1), mRNA. /FEA=mRNA /GEN=PRC1 /PROD=protein regulator of cytokinesis 1 /DB_XREF=gi:4506038 /UG=Hs.5101 protein regulator of cytokinesis 1 /FL=gb:BC003138.1 gb:AF044588.1 gb:NM_003981.	Pro
218039_at	nucleolar and spindle associated protein 1	NM_016359	51203	gb:NM_016359.1 /DEF=Homo sapiens clone HQ0310 PRO0310p1 (LOC51203), mRNA. /FEA=mRNA /GEN=LOC51203 /PROD=clone HQ0310 PRO0310p1 /DB_XREF=gi:7705950 /UG=Hs.279905 clone HQ0310 PRO0310p1 /FL=gb:AF305711.1 gb:BC001308.1 gb:AF290612.1 gb:AF090915.1 gb:NM_01635	Pro
218308_at	transforming, acidic coiled-coil containing protein 3	NM_006342	10460	gb:NM_006342.1 /DEF=Homo sapiens transforming, acidic coiled-coil containing protein 3 (TACC3), mRNA. /FEA=mRNA /GEN=TACC3 /PROD=transforming acidic coiled-coil containingprotein 3 /DB_XREF=gi:5454101 /UG=Hs.104019 transforming, acidic coiled-coil contai	Pro
218355_at	kinesin family member 4A	NM_012310	24137	gb:NM_012310.2 /DEF=Homo sapiens kinesin family member 4A (KIF4A), mRNA. /FEA=mRNA /GEN=KIF4A /PROD=kinesin family member 4 /DB_XREF=gi:7305204 /UG=Hs.279766 kinesin family member 4A /FL=gb:AF179308.1 gb:AF071592.2 gb:NM_012310.2	Pro
218585_s_at	denticleless homolog (Drosophila)	NM_016448	51514	gb:NM_016448.1 /DEF=Homo sapiens L2DTL protein (L2DTL), mRNA. /FEA=mRNA /GEN=L2DTL /PROD=L2DTL protein /DB_XREF=gi:7705575 /UG=Hs.126774 L2DTL protein /FL=gb:AF195765.1 gb:NM_016448.1	Pro
218755_at	kinesin family member 20A	NM_005733	10112	gb:NM_005733.1 /DEF=Homo sapiens RAB6 interacting, kinesin-like (rabkinesin6) (RAB6KIFL), mRNA. /FEA=mRNA /GEN=RAB6KIFL /PROD=RAB6 interacting, kinesin-like (rabkinesin6) /DB_XREF=gi:5032012 /UG=Hs.73625 RAB6 interacting, kinesin-like (rabkinesin6) /FL=g	Pro
218883_s_at	MLF1 interacting protein	NM_024629	79682	gb:NM_024629.1 /DEF=Homo sapiens hypothetical protein FLJ23468 (FLJ23468), mRNA. /FEA=mRNA /GEN=FLJ23468 /PROD=hypothetical protein FLJ23468 /DB_XREF=gi:13375855 /UG=Hs.38178 hypothetical protein FLJ23468 /FL=gb:NM_024629.1	Pro
219148_at	PDZ binding kinase	NM_018492	55872	gb:NM_018492.1 /DEF=Homo sapiens PDZ-binding kinase; T-cell originated protein kinase (TOPK), mRNA. /FEA=mRNA /GEN=TOPK /PROD=PDZ-binding kinase /DB_XREF=gi:8923876 /UG=Hs.104741 PDZ-binding kinase; T-cell originated protein kinase /FL=gb:AF189722.1 gb:A	Pro
219787_s_at	epithelial cell transforming sequence 2 oncogene	NM_018098	1894	gb:NM_018098.1 /DEF=Homo sapiens hypothetical protein FLJ10461 (FLJ10461), mRNA. /FEA=mRNA /GEN=FLJ10461 /PROD=hypothetical protein FLJ10461 /DB_XREF=gi:8922431 /UG=Hs.122579 hypothetical protein FLJ10461 /FL=gb:NM_018098.1	Pro
219918_s_at	asp (abnormal spindle) homolog, microcephaly associated (Drosophila)	NM_018123	259266	gb:NM_018123.1 /DEF=Homo sapiens hypothetical protein FLJ10517 (FLJ10517), mRNA. /FEA=mRNA /GEN=FLJ10517 /PROD=hypothetical protein FLJ10517 /DB_XREF=gi:8922484 /UG=Hs.279797 hypothetical protein FLJ10517 /FL=gb:NM_018123.1	Pro
219978_s_at	nucleolar and spindle associated protein 1	NM_018454	51203	gb:NM_018454.1 /DEF=Homo sapiens uncharacterized bone marrow protein BM037 (BM037), mRNA. /FEA=mRNA /GEN=BM037 /PROD=uncharacterized bone marrow protein BM037 /DB_XREF=gi:8922094 /UG=Hs.283649 uncharacterized bone marrow protein BM037 /FL=gb:AF217513.1 g	Pro
221591_s_at	family with sequence similarity 64, member A	BC005004	54478	gb:BC005004.1 /DEF=Homo sapiens, hypothetical protein FLJ10491, clone MGC:961, mRNA, complete cds. /FEA=mRNA /PROD=hypothetical protein FLJ10491 /DB_XREF=gi:13436475 /UG=Hs.86211 hypothetical protein /FL=gb:BC005004.1	Pro
200650_s_at	lactate dehydrogenase A	NM_005566	3939	gb:NM_005566.1 /DEF=Homo sapiens lactate dehydrogenase A (LDHA), mRNA. /FEA=mRNA /GEN=LDHA /PROD=LDHA /DB_XREF=gi:5031856 /UG=Hs.2795 lactate dehydrogenase A /FL=gb:BC001829.1 gb:NM_005566.1	Mes
200660_at	S100 calcium binding protein A11	NM_005620	6282	gb:NM_005620.1 /DEF=Homo sapiens S100 calcium-binding protein A11 (calgizzarin) (S100A11), mRNA. /FEA=mRNA /GEN=S100A11 /PROD=S100 calcium-binding protein A11 /DB_XREF=gi:5032056 /UG=Hs.256290 S100 calcium-binding protein A11 (calgizzarin) /FL=gb:D49355.	Mes
200704_at	lipopolysaccharide-induced TNF factor	AB034747	9516	gb:AB034747.1 /DEF=Homo sapiens SIMPLE mRNA for small integral membrane protein of lysosomelate endosome, complete cds. /FEA=mRNA /GEN=SIMPLE /PROD=small integral membrane protein of lysosomelateendosome /DB_XREF=gi:12862475 /UG=Hs.76507 LPS-induced TNF-	Mes
200791_s_at	IQ motif containing GTPase activating protein 1	NM_003870	8826	gb:NM_003870.1 /DEF=Homo sapiens IQ motif containing GTPase activating protein 1 (IQGAP1), mRNA. /FEA=mRNA /GEN=IQGAP1 /PROD=IQ motif containing GTPase activating protein 1 /DB_XREF=gi:4506786 /UG=Hs.1742 IQ motif containing GTPase activating protein 1 /	Mes
200916_at	transgelin 2	NM_003564	8407	gb:NM_003564.1 /DEF=Homo sapiens transgelin 2 (TAGLN2), mRNA. /FEA=mRNA /GEN=TAGLN2 /PROD=transgelin 2 /DB_XREF=gi:4507356 /UG=Hs.75725 transgelin 2 /FL=gb:D21261.1 gb:NM_003564.1	Mes
200974_at	actin, alpha 2, smooth muscle, aorta	NM_001613	59	gb:NM_001613.1 /DEF=Homo sapiens actin, alpha 2, smooth muscle, aorta (ACTA2), mRNA. /FEA=mRNA /GEN=ACTA2 /PROD=alpha 2 actin /DB_XREF=gi:4501882 /UG=Hs.195851 actin, alpha 2, smooth muscle, aorta /FL=gb:J05192.1 gb:NM_001613.1	Mes
200986_at	serpin peptidase inhibitor, clade G (C1 inhibitor), member 1, (angioedema, hereditary)	NM_000062	710	gb:NM_000062.1 /DEF=Homo sapiens serine (or cysteine) proteinase inhibitor, clade G (C1 inhibitor), member 1 (SERPING1), mRNA. /FEA=mRNA /GEN=SERPING1 /PROD=complement component 1 inhibitor precursor /DB_XREF=gi:4557378 /UG=Hs.151242 serine (or cysteine)	Mes
201012_at	annexin A1	NM_000700	301	gb:NM_000700.1 /DEF=Homo sapiens annexin A1 (ANXA1), mRNA. /FEA=mRNA /GEN=ANXA1 /PROD=annexin I /DB_XREF=gi:4502100 /UG=Hs.78225 annexin A1 /FL=gb:BC001275.1 gb:NM_000700.1	Mes
201042_at	transglutaminase 2 (C polypeptide, protein-glutamine-gamma-glutamyltransferase)	AL031651	7052	Consensus includes gb:AL031651 /DEF=Human DNA sequence from clone RP5-1054A22 on chromosome 20q11.22-12 Contains two isoforms of the gene for TGM2 (transglutaminase 2 (C polypeptide, protein-glutamine-gamma-glutamyltransferase), ESTs, STSs, GSSs and a CpG	Mes
201058_s_at	myosin, light chain 9, regulatory	NM_006097	10398	gb:NM_006097.1 /DEF=Homo sapiens myosin regulatory light chain 2, smooth muscle isoform (MYRL2), mRNA. /FEA=mRNA /GEN=MYRL2 /PROD=myosin regulatory light chain 2, smooth muscleisoform /DB_XREF=gi:5174602 /UG=Hs.9615 myosin regulatory light chain 2, smoot	Mes
201105_at	lectin, galactoside-binding, soluble, 1 (galectin 1)	NM_002305	3956	gb:NM_002305.2 /DEF=Homo sapiens lectin, galactoside-binding, soluble, 1 (galectin 1) (LGALS1), mRNA. /FEA=mRNA /GEN=LGALS1 /PROD=beta-galactosidase binding lectin precursor /DB_XREF=gi:6006015 /UG=Hs.227751 lectin, galactoside-binding, soluble, 1 (galec	Mes
201110_s_at	thrombospondin 1	NM_003246	7057	gb:NM_003246.1 /DEF=Homo sapiens thrombospondin 1 (THBS1), mRNA. /FEA=mRNA /GEN=THBS1 /PROD=thrombospondin 1 /DB_XREF=gi:4507484 /UG=Hs.87409 thrombospondin 1 /FL=gb:NM_003246.1	Mes
201125_s_at	integrin, beta 5	NM_002213	3693	gb:NM_002213.1 /DEF=Homo sapiens integrin, beta 5 (ITGB5), mRNA. /FEA=mRNA /GEN=ITGB5 /PROD=integrin, beta 5 /DB_XREF=gi:4504772 /UG=Hs.149846 integrin, beta 5 /FL=gb:M35011.1 gb:J05633.1 gb:NM_002213.1	Mes
201136_at	proteolipid protein 2 (colonic epithelium-enriched)	NM_002668	5355	gb:NM_002668.1 /DEF=Homo sapiens proteolipid protein 2 (colonic epithelium-enriched) (PLP2), mRNA. /FEA=mRNA /GEN=PLP2 /PROD=proteolipid protein 2 (colonicepithelium-enriched) /DB_XREF=gi:4505892 /UG=Hs.77422 proteolipid protein 2 (colonic epithelium-enr	Mes
201141_at	glycoprotein (transmembrane) nmb	NM_002510	10457	gb:NM_002510.1 /DEF=Homo sapiens glycoprotein (transmembrane) nmb (GPNMB), mRNA. /FEA=mRNA /GEN=GPNMB /PROD=glycoprotein (transmembrane) nmb /DB_XREF=gi:4505404 /UG=Hs.82226 glycoprotein (transmembrane) nmb /FL=gb:AF322909.1 gb:NM_002510.1	Mes
201170_s_at	basic helix-loop-helix domain containing, class B, 2	NM_003670	8553	gb:NM_003670.1 /DEF=Homo sapiens basic helix-loop-helix domain containing, class B, 2 (BHLHB2), mRNA. /FEA=mRNA /GEN=BHLHB2 /PROD=differentiated embryo chondrocyte expressed gene1 /DB_XREF=gi:4503298 /UG=Hs.171825 basic helix-loop-helix domain containing	Mes
201261_x_at	biglycan	BC002416	633	gb:BC002416.1 /DEF=Homo sapiens, biglycan, clone MGC:2298, mRNA, complete cds. /FEA=mRNA /PROD=biglycan /DB_XREF=gi:12803216 /UG=Hs.821 biglycan /FL=gb:BC002416.1 gb:BC004244.1 gb:J04599.1 gb:NM_001711.1	Mes
201331_s_at	signal transducer and activator of transcription 6, interleukin-4 induced	BC004973	6778	gb:BC004973.1 /DEF=Homo sapiens, signal transducer and activator of transcription 6, interleukin-4 induced, clone MGC:3649, mRNA, complete cds. /FEA=mRNA /PROD=signal transducer and activator of transcription6, interleukin-4 induced /DB_XREF=gi:13436385	Mes
201422_at	interferon, gamma-inducible protein 30	NM_006332	10437	gb:NM_006332.1 /DEF=Homo sapiens interferon, gamma-inducible protein 30 (IFI30), mRNA. /FEA=mRNA /GEN=IFI30 /PROD=interferon, gamma-inducible protein 30 /DB_XREF=gi:5453695 /UG=Hs.14623 interferon, gamma-inducible protein 30 /FL=gb:J03909.1 gb:NM_006332.1	Mes
201438_at	collagen, type VI, alpha 3	NM_004369	1293	gb:NM_004369.1 /DEF=Homo sapiens collagen, type VI, alpha 3 (COL6A3), mRNA. /FEA=mRNA /GEN=COL6A3 /PROD=collagen, type VI, alpha 3 /DB_XREF=gi:4758027 /UG=Hs.80988 collagen, type VI, alpha 3 /FL=gb:NM_004369.1	Mes
201487_at	cathepsin C	NM_001814	1075	gb:NM_001814.1 /DEF=Homo sapiens cathepsin C (CTSC), mRNA. /FEA=mRNA /GEN=CTSC /PROD=cathepsin C /DB_XREF=gi:4503140 /UG=Hs.10029 cathepsin C /FL=gb:NM_001814.1	Mes
201505_at	laminin, beta 1	NM_002291	3912	gb:NM_002291.1 /DEF=Homo sapiens laminin, beta 1 (LAMB1), mRNA. /FEA=mRNA /GEN=LAMB1 /PROD=laminin, beta 1 precursor /DB_XREF=gi:4504950 /UG=Hs.82124 laminin, beta 1 /FL=gb:M61916.1 gb:NM_002291.1	Mes
201506_at	transforming growth factor, beta-induced, 68kDa	NM_000358	7045	gb:NM_000358.1 /DEF=Homo sapiens transforming growth factor, beta-induced, 68kD (TGFBI), mRNA. /FEA=mRNA /GEN=TGFBI /PROD=transforming growth factor, beta-induced, 68kD /DB_XREF=gi:4507466 /UG=Hs.118787 transforming growth factor, beta-induced, 68kD /FL=	Mes
201508_at	insulin-like growth factor binding protein 4	NM_001552	3487	gb:NM_001552.1 /DEF=Homo sapiens insulin-like growth factor-binding protein 4 (IGFBP4), mRNA. /FEA=mRNA /GEN=IGFBP4 /PROD=insulin-like growth factor-binding protein 4 /DB_XREF=gi:10835020 /UG=Hs.1516 insulin-like growth factor-binding protein 4 /FL=gb:NM	Mes
201590_x_at	annexin A2	NM_004039	302	gb:NM_004039.1 /DEF=Homo sapiens annexin A2 (ANXA2), mRNA. /FEA=mRNA /GEN=ANXA2 /PROD=annexin A2 /DB_XREF=gi:4757755 /UG=Hs.217493 annexin A2 /FL=gb:BC001748.1 gb:D00017.1 gb:NM_004039.1	Mes
201666_at	TIMP metallopeptidase inhibitor 1	NM_003254	7076	gb:NM_003254.1 /DEF=Homo sapiens tissue inhibitor of metalloproteinase 1 (erythroid potentiating activity, collagenase inhibitor) (TIMP1), mRNA. /FEA=mRNA /GEN=TIMP1 /PROD=tissue inhibitor of metalloproteinase 1precursor /DB_XREF=gi:4507508 /UG=Hs.5831 t	Mes
201693_s_at	early growth response 1	AV733950	1958	Consensus includes gb:AV733950 /FEA=EST /DB_XREF=gi:10851495 /DB_XREF=est:AV733950 /CLONE=cdAADG12 /UG=Hs.326035 early growth response 1 /FL=gb:M62829.1 gb:NM_001964.1	Mes
201743_at	CD14 molecule /// CD14 molecule	NM_000591	929	gb:NM_000591.1 /DEF=Homo sapiens CD14 antigen (CD14), mRNA. /FEA=mRNA /GEN=CD14 /PROD=CD14 antigen precursor /DB_XREF=gi:4557416 /UG=Hs.75627 CD14 antigen /FL=gb:M86511.1 gb:AF097942.1 gb:NM_000591.1	Mes
201744_s_at	lumican	NM_002345	4060	gb:NM_002345.1 /DEF=Homo sapiens lumican (LUM), mRNA. /FEA=mRNA /GEN=LUM /PROD=lumican /DB_XREF=gi:4505046 /UG=Hs.79914 lumican /FL=gb:NM_002345.1 gb:U18728.1 gb:U21128.1	Mes
201785_at	ribonuclease, RNase A family, 1 (pancreatic)	NM_002933	6035	gb:NM_002933.1 /DEF=Homo sapiens ribonuclease, RNase A family, 1 (pancreatic) (RNASE1), mRNA. /FEA=mRNA /GEN=RNASE1 /PROD=ribonuclease, RNase A family, 1 (pancreatic) /DB_XREF=gi:4506546 /UG=Hs.78224 ribonuclease, RNase A family, 1 (pancreatic) /FL=gb:BC	Mes
201787_at	fibulin 1	NM_001996	2192	gb:NM_001996.1 /DEF=Homo sapiens fibulin 1 (FBLN1), transcript variant C, mRNA. /FEA=mRNA /GEN=FBLN1 /PROD=fibulin 1 isoform C precursor /DB_XREF=gi:4503662 /UG=Hs.79732 fibulin 1 /FL=gb:NM_001996.1	Mes
201798_s_at	fer-1-like 3, myoferlin (C. elegans)	NM_013451	26509	gb:NM_013451.1 /DEF=Homo sapiens fer-1 (C.elegans)-like 3 (myoferlin) (FER1L3), mRNA. /FEA=mRNA /GEN=FER1L3 /PROD=fer-1 (C.elegans)-like 3 (myoferlin) /DB_XREF=gi:7305052 /UG=Hs.234680 fer-1 (C.elegans)-like 3 (myoferlin) /FL=gb:AF182316.1 gb:NM_013451.1	Mes
201850_at	capping protein (actin filament), gelsolin-like	NM_001747	822	gb:NM_001747.1 /DEF=Homo sapiens capping protein (actin filament), gelsolin-like (CAPG), mRNA. /FEA=mRNA /GEN=CAPG /PROD=capping protein (actin filament), gelsolin-like /DB_XREF=gi:4502560 /UG=Hs.82422 capping protein (actin filament), gelsolin-like /FL=	Mes
201852_x_at	collagen, type III, alpha 1 (Ehlers-Danlos syndrome type IV, autosomal dominant)	AI813758	1281	Consensus includes gb:AI813758 /FEA=EST /DB_XREF=gi:5424973 /DB_XREF=est:wk79b04.x1 /CLONE=IMAGE:2421583 /UG=Hs.119571 collagen, type III, alpha 1 (Ehlers-Danlos syndrome type IV, autosomal dominant) /FL=gb:NM_000090.1	Mes
201858_s_at	proteoglycan 1, secretory granule	J03223	5552	gb:J03223.1 /DEF=Human secretory granule proteoglycan peptide core mRNA, complete cds. /FEA=mRNA /GEN=PRG1 /DB_XREF=gi:190419 /UG=Hs.1908 proteoglycan 1, secretory granule /FL=gb:J03223.1 gb:NM_002727.1	Mes
201860_s_at	plasminogen activator, tissue	NM_000930	5327	gb:NM_000930.1 /DEF=Homo sapiens plasminogen activator, tissue (PLAT), mRNA. /FEA=mRNA /GEN=PLAT /PROD=plasminogen activator, tissue /DB_XREF=gi:4505860 /UG=Hs.274404 plasminogen activator, tissue /FL=gb:NM_000931.1 gb:M15518.1 gb:M18182.1 gb:NM_000930.1	Mes
201893_x_at	decorin	AF138300	1634	Consensus includes gb:AF138300.1 /DEF=Homo sapiens decorin variant A mRNA, complete cds. /FEA=CDS /PROD=decorin variant A /DB_XREF=gi:5532410 /UG=Hs.76152 decorin /FL=gb:M14219.1 gb:NM_001920.1 gb:AF138300.1 gb:AF138304.1	Mes
201963_at	acyl-CoA synthetase long-chain family member 1	NM_021122	2180	gb:NM_021122.2 /DEF=Homo sapiens fatty-acid-Coenzyme A ligase, long-chain 2 (FACL2), mRNA. /FEA=mRNA /GEN=FACL2 /PROD=long-chain fatty-acid-Coenzyme A ligase 2 /DB_XREF=gi:12669906 /UG=Hs.154890 fatty-acid-Coenzyme A ligase, long-chain 2 /FL=gb:NM_021122	Mes
202086_at	myxovirus (influenza virus) resistance 1, interferon-inducible protein p78 (mouse) /// myxovirus (influenza virus) resistance 1, interferon-inducible protein p78 (mouse)	NM_002462	4599	gb:NM_002462.1 /DEF=Homo sapiens myxovirus (influenza) resistance 1, homolog of murine (interferon-inducible protein p78) (MX1), mRNA. /FEA=mRNA /GEN=MX1 /PROD=myxovirus (influenza) resistance 1, homolog ofmurine (interferon-inducible protein p78) /DB_XR	Mes
202207_at	ADP-ribosylation factor-like 4C	BG435404	10123	Consensus includes gb:BG435404 /FEA=EST /DB_XREF=gi:13341910 /DB_XREF=est:602507678F1 /CLONE=IMAGE:4605066 /UG=Hs.111554 ADP-ribosylation factor-like 7 /FL=gb:BC001051.1 gb:AB016811.1 gb:NM_005737.2	Mes
202208_s_at	ADP-ribosylation factor-like 4C	BC001051	10123	gb:BC001051.1 /DEF=Homo sapiens, ADP-ribosylation factor-like 7, clone MGC:1575, mRNA, complete cds. /FEA=mRNA /PROD=ADP-ribosylation factor-like 7 /DB_XREF=gi:12654450 /UG=Hs.111554 ADP-ribosylation factor-like 7 /FL=gb:BC001051.1 gb:AB016811.1 gb:NM_00	Mes
202237_at	nicotinamide N-methyltransferase	NM_006169	4837	gb:NM_006169.1 /DEF=Homo sapiens nicotinamide N-methyltransferase (NNMT), mRNA. /FEA=mRNA /GEN=NNMT /PROD=nicotinamide N-methyltransferase /DB_XREF=gi:5453789 /UG=Hs.76669 nicotinamide N-methyltransferase /FL=gb:BC000234.1 gb:U08021.1 gb:NM_006169.1	Mes
202238_s_at	nicotinamide N-methyltransferase	NM_006169	4837	gb:NM_006169.1 /DEF=Homo sapiens nicotinamide N-methyltransferase (NNMT), mRNA. /FEA=mRNA /GEN=NNMT /PROD=nicotinamide N-methyltransferase /DB_XREF=gi:5453789 /UG=Hs.76669 nicotinamide N-methyltransferase /FL=gb:BC000234.1 gb:U08021.1 gb:NM_006169.1	Mes
202283_at	serpin peptidase inhibitor, clade F (alpha-2 antiplasmin, pigment epithelium derived factor), member 1	NM_002615	5176	gb:NM_002615.1 /DEF=Homo sapiens serine (or cysteine) proteinase inhibitor, clade F (alpha-2 antiplasmin, pigment epithelium derived factor), member 1 (SERPINF1), mRNA. /FEA=mRNA /GEN=SERPINF1 /PROD=serine (or cysteine) proteinase inhibitor, cladeF (alph	Mes
202291_s_at	matrix Gla protein	NM_000900	4256	gb:NM_000900.1 /DEF=Homo sapiens matrix Gla protein (MGP), mRNA. /FEA=mRNA /GEN=MGP /PROD=matrix Gla protein /DB_XREF=gi:4505178 /UG=Hs.279009 matrix Gla protein /FL=gb:M58549.1 gb:NM_000900.1	Mes
202310_s_at	collagen, type I, alpha 1	K01228	1277	Consensus includes gb:K01228.1 /DEF=Human proalpha 1 (I) chain of type I procollagen mRNA (partial). /FEA=mRNA /GEN=COL1A1 /DB_XREF=gi:180391 /UG=Hs.172928 collagen, type I, alpha 1 /FL=gb:NM_000088.1	Mes
202311_s_at	collagen, type I, alpha 1	AI743621	1277	Consensus includes gb:AI743621 /FEA=EST /DB_XREF=gi:5111909 /DB_XREF=est:wg51h09.x1 /CLONE=IMAGE:2368673 /UG=Hs.172928 collagen, type I, alpha 1 /FL=gb:NM_000088.1	Mes
202357_s_at	complement factor B	NM_001710	629	gb:NM_001710.1 /DEF=Homo sapiens B-factor, properdin (BF), mRNA. /FEA=mRNA /GEN=BF /PROD=B-factor, properdin /DB_XREF=gi:4502396 /UG=Hs.69771 B-factor, properdin /FL=gb:BC004143.1 gb:L15702.1 gb:NM_001710.1 gb:S67310.1	Mes
202376_at	serpin peptidase inhibitor, clade A (alpha-1 antiproteinase, antitrypsin), member 3	NM_001085	12	gb:NM_001085.2 /DEF=Homo sapiens serine (or cysteine) proteinase inhibitor, clade A (alpha-1 antiproteinase, antitrypsin), member 3 (SERPINA3), mRNA. /FEA=mRNA /GEN=SERPINA3 /PROD=alpha-1-antichymotrypsin, precursor /DB_XREF=gi:9665246 /UG=Hs.234726 seri	Mes
202404_s_at	collagen, type I, alpha 2	NM_000089	1278	gb:NM_000089.1 /DEF=Homo sapiens collagen, type I, alpha 2 (COL1A2), mRNA. /FEA=mRNA /GEN=COL1A2 /PROD=collagen, type I, alpha 2 /DB_XREF=gi:4502946 /UG=Hs.179573 collagen, type I, alpha 2 /FL=gb:J03464.1 gb:NM_000089.1	Mes
202435_s_at	cytochrome P450, family 1, subfamily B, polypeptide 1	AU154504	1545	Consensus includes gb:AU154504 /FEA=EST /DB_XREF=gi:11016025 /DB_XREF=est:AU154504 /CLONE=NT2RP4001328 /UG=Hs.154654 cytochrome P450, subfamily I (dioxin-inducible), polypeptide 1 (glaucoma 3, primary infantile) /FL=gb:NM_000104.2 gb:U03688.1	Mes
202436_s_at	cytochrome P450, family 1, subfamily B, polypeptide 1	AU144855	1545	Consensus includes gb:AU144855 /FEA=EST /DB_XREF=gi:11006376 /DB_XREF=est:AU144855 /CLONE=HEMBA1003161 /UG=Hs.154654 cytochrome P450, subfamily I (dioxin-inducible), polypeptide 1 (glaucoma 3, primary infantile) /FL=gb:NM_000104.2 gb:U03688.1	Mes
202437_s_at	cytochrome P450, family 1, subfamily B, polypeptide 1	NM_000104	1545	gb:NM_000104.2 /DEF=Homo sapiens cytochrome P450, subfamily I (dioxin-inducible), polypeptide 1 (glaucoma 3, primary infantile) (CYP1B1), mRNA. /FEA=mRNA /GEN=CYP1B1 /PROD=cytochrome P450, subfamily I (dioxin-inducible),polypeptide 1 /DB_XREF=gi:13325059	Mes
202458_at	protease, serine, 23	NM_007173	11098	gb:NM_007173.1 /DEF=Homo sapiens protease, serine, 23 (SPUVE), mRNA. /FEA=mRNA /GEN=SPUVE /PROD=protease, serine, 23 /DB_XREF=gi:6005881 /UG=Hs.325820 protease, serine, 23 /FL=gb:AL136914.1 gb:BC001278.1 gb:AF015287.1 gb:NM_007173.1 gb:AF193611.1	Mes
202497_x_at	solute carrier family 2 (facilitated glucose transporter), member 3	AI631159	6515	Consensus includes gb:AI631159 /FEA=EST /DB_XREF=gi:4682489 /DB_XREF=est:ts93d05.x1 /CLONE=IMAGE:2238825 /UG=Hs.7594 solute carrier family 2 (facilitated glucose transporter), member 3 /FL=gb:M20681.1 gb:NM_006931.1	Mes
202499_s_at	solute carrier family 2 (facilitated glucose transporter), member 3	NM_006931	6515	gb:NM_006931.1 /DEF=Homo sapiens solute carrier family 2 (facilitated glucose transporter), member 3 (SLC2A3), mRNA. /FEA=mRNA /GEN=SLC2A3 /PROD=solute carrier family 2 (facilitated glucosetransporter), member 3 /DB_XREF=gi:5902089 /UG=Hs.7594 solute car	Mes
202555_s_at	myosin, light chain kinase /// myosin, light chain kinase	NM_005965	4638	gb:NM_005965.1 /DEF=Homo sapiens myosin, light polypeptide kinase (MYLK), mRNA. /FEA=mRNA /GEN=MYLK /PROD=myosin, light polypeptide kinase /DB_XREF=gi:5174600 /UG=Hs.211582 myosin, light polypeptide kinase /FL=gb:AB037663.1 gb:NM_005965.1 gb:AF069601.2	Mes
202627_s_at	serpin peptidase inhibitor, clade E (nexin, plasminogen activator inhibitor type 1), member 1	AL574210	5054	Consensus includes gb:AL574210 /FEA=EST /DB_XREF=gi:12934198 /DB_XREF=est:AL574210 /CLONE=CS0DI039YB02 (3 prime) /UG=Hs.82085 serine (or cysteine) proteinase inhibitor, clade E (nexin, plasminogen activator inhibitor type 1), member 1 /FL=gb:NM_000602.1 g	Mes
202628_s_at	serpin peptidase inhibitor, clade E (nexin, plasminogen activator inhibitor type 1), member 1	NM_000602	5054	gb:NM_000602.1 /DEF=Homo sapiens serine (or cysteine) proteinase inhibitor, clade E (nexin, plasminogen activator inhibitor type 1), member 1 (SERPINE1), mRNA. /FEA=mRNA /GEN=SERPINE1 /PROD=serine (or cysteine) proteinase inhibitor, cladeE (nexin, plasmi	Mes
202638_s_at	intercellular adhesion molecule 1 (CD54), human rhinovirus receptor	NM_000201	3383	gb:NM_000201.1 /DEF=Homo sapiens intercellular adhesion molecule 1 (CD54), human rhinovirus receptor (ICAM1), mRNA. /FEA=mRNA /GEN=ICAM1 /PROD=intercellular adhesion molecule 1 precursor /DB_XREF=gi:4557877 /UG=Hs.168383 intercellular adhesion molecule 1	Mes
202643_s_at	tumor necrosis factor, alpha-induced protein 3	AI738896	7128	Consensus includes gb:AI738896 /FEA=EST /DB_XREF=gi:5100877 /DB_XREF=est:wi22g02.x1 /CLONE=IMAGE:2391026 /UG=Hs.211600 tumor necrosis factor, alpha-induced protein 3 /FL=gb:M59465.1 gb:NM_006290.1	Mes
202644_s_at	tumor necrosis factor, alpha-induced protein 3	NM_006290	7128	gb:NM_006290.1 /DEF=Homo sapiens tumor necrosis factor, alpha-induced protein 3 (TNFAIP3), mRNA. /FEA=mRNA /GEN=TNFAIP3 /PROD=tumor necrosis factor, alpha-induced protein 3 /DB_XREF=gi:5454131 /UG=Hs.211600 tumor necrosis factor, alpha-induced protein 3	Mes
202672_s_at	activating transcription factor 3	NM_001674	467	gb:NM_001674.1 /DEF=Homo sapiens activating transcription factor 3 (ATF3), mRNA. /FEA=mRNA /GEN=ATF3 /PROD=activating transcription factor 3 long isoform /DB_XREF=gi:4502262 /UG=Hs.460 activating transcription factor 3 /FL=gb:L19871.1 gb:NM_001674.1	Mes
202718_at	insulin-like growth factor binding protein 2, 36kDa	NM_000597	3485	gb:NM_000597.1 /DEF=Homo sapiens insulin-like growth factor binding protein 2 (36kD) (IGFBP2), mRNA. /FEA=mRNA /GEN=IGFBP2 /PROD=insulin-like growth factor binding protein 2(36kD) /DB_XREF=gi:10835156 /UG=Hs.162 insulin-like growth factor binding protein	Mes
202733_at	procollagen-proline, 2-oxoglutarate 4-dioxygenase (proline 4-hydroxylase), alpha polypeptide II	NM_004199	8974	gb:NM_004199.1 /DEF=Homo sapiens procollagen-proline, 2-oxoglutarate 4-dioxygenase (proline 4-hydroxylase), alpha polypeptide II (P4HA2), mRNA. /FEA=mRNA /GEN=P4HA2 /PROD=procollagen-proline, 2-oxoglutarate4-dioxygenase (proline 4-hydroxylase), alpha pol	Mes
202796_at	synaptopodin	NM_007286	11346	gb:NM_007286.1 /DEF=Homo sapiens synaptopodin (KIAA1029), mRNA. /FEA=mRNA /GEN=KIAA1029 /PROD=synaptopodin /DB_XREF=gi:6005797 /UG=Hs.5307 synaptopodin /FL=gb:AB028952.1 gb:NM_007286.1	Mes
202820_at	aryl hydrocarbon receptor	NM_001621	196	gb:NM_001621.2 /DEF=Homo sapiens aryl hydrocarbon receptor (AHR), mRNA. /FEA=mRNA /GEN=AHR /PROD=aryl hydrocarbon receptor /DB_XREF=gi:5016091 /UG=Hs.170087 aryl hydrocarbon receptor /FL=gb:L19872.1 gb:D16354.1 gb:NM_001621.2	Mes
202833_s_at	serpin peptidase inhibitor, clade A (alpha-1 antiproteinase, antitrypsin), member 1	NM_000295	5265	gb:NM_000295.1 /DEF=Homo sapiens serine (or cysteine) proteinase inhibitor, clade A (alpha-1 antiproteinase, antitrypsin), member 1 (SERPINA1), mRNA. /FEA=mRNA /GEN=SERPINA1 /PROD=serine (or cysteine) proteinase inhibitor, cladeA (alpha-1 antiproteinase,	Mes
202838_at	fucosidase, alpha-L- 1, tissue	NM_000147	2517	gb:NM_000147.1 /DEF=Homo sapiens fucosidase, alpha-L- 1, tissue (FUCA1), mRNA. /FEA=mRNA /GEN=FUCA1 /PROD=fucosidase, alpha-L- 1, tissue /DB_XREF=gi:4503802 /UG=Hs.576 fucosidase, alpha-L- 1, tissue /FL=gb:M29877.1 gb:NM_000147.1	Mes
202855_s_at	solute carrier family 16, member 3 (monocarboxylic acid transporter 4)	AL513917	9123	Consensus includes gb:AL513917 /FEA=EST /DB_XREF=gi:12777411 /DB_XREF=est:AL513917 /CLONE=CL0BA006ZD09 (3 prime) /UG=Hs.85838 solute carrier family 16 (monocarboxylic acid transporters), member 3 /FL=gb:U81800.1 gb:NM_004207.1	Mes
202856_s_at	solute carrier family 16, member 3 (monocarboxylic acid transporter 4)	NM_004207	9123	gb:NM_004207.1 /DEF=Homo sapiens solute carrier family 16 (monocarboxylic acid transporters), member 3 (SLC16A3), mRNA. /FEA=mRNA /GEN=SLC16A3 /PROD=solute carrier family 16 (monocarboxylic acidtransporters), member 3 /DB_XREF=gi:4759111 /UG=Hs.85838 sol	Mes
202859_x_at	interleukin 8	NM_000584	3576	gb:NM_000584.1 /DEF=Homo sapiens interleukin 8 (IL8), mRNA. /FEA=mRNA /GEN=IL8 /PROD=interleukin 8 /DB_XREF=gi:10834977 /UG=Hs.624 interleukin 8 /FL=gb:NM_000584.1 gb:M17017.1 gb:M26383.1	Mes
202912_at	adrenomedullin	NM_001124	133	gb:NM_001124.1 /DEF=Homo sapiens adrenomedullin (ADM), mRNA. /FEA=mRNA /GEN=ADM /PROD=adrenomedullin /DB_XREF=gi:4501944 /UG=Hs.394 adrenomedullin /FL=gb:NM_001124.1 gb:D14874.1	Mes
202917_s_at	S100 calcium binding protein A8	NM_002964	6279	gb:NM_002964.2 /DEF=Homo sapiens S100 calcium-binding protein A8 (calgranulin A) (S100A8), mRNA. /FEA=mRNA /GEN=S100A8 /PROD=S100 calcium-binding protein A8 /DB_XREF=gi:9845519 /UG=Hs.100000 S100 calcium-binding protein A8 (calgranulin A) /FL=gb:NM_00296	Mes
202934_at	hexokinase 2	AI761561	3099	Consensus includes gb:AI761561 /FEA=EST /DB_XREF=gi:5177228 /DB_XREF=est:wi61h11.x1 /CLONE=IMAGE:2394789 /UG=Hs.198427 hexokinase 2 /FL=gb:NM_000189.1 gb:AF148513.1	Mes
202948_at	interleukin 1 receptor, type I	NM_000877	3554	gb:NM_000877.1 /DEF=Homo sapiens interleukin 1 receptor, type I (IL1R1), mRNA. /FEA=mRNA /GEN=IL1R1 /PROD=interleukin 1 receptor, type I /DB_XREF=gi:4504658 /UG=Hs.82112 interleukin 1 receptor, type I /FL=gb:M27492.1 gb:NM_000877.1	Mes
202949_s_at	four and a half LIM domains 2	NM_001450	2274	gb:NM_001450.1 /DEF=Homo sapiens four and a half LIM domains 2 (FHL2), mRNA. /FEA=mRNA /GEN=FHL2 /PROD=four and a half LIM domains 2 /DB_XREF=gi:4503722 /UG=Hs.8302 four and a half LIM domains 2 /FL=gb:U29332.1 gb:NM_001450.1	Mes
202992_at	complement component 7	NM_000587	730	gb:NM_000587.1 /DEF=Homo sapiens complement component 7 (C7), mRNA. /FEA=mRNA /GEN=C7 /PROD=complement component 7 precursor /DB_XREF=gi:4557386 /UG=Hs.78065 complement component 7 /FL=gb:J03507.1 gb:NM_000587.1	Mes
202994_s_at	fibulin 1	Z95331	2192	Consensus includes gb:Z95331 /DEF=Human DNA sequence from clone CTA-941F9 on chromosome 22q13 Contains the 3 end of the FBLN1 gene for Fibulin 1 isoforms B, C and D, the first exon of the gene for a novel protein (the ortholog of mouse brain protein E46),	Mes
202995_s_at	fibulin 1	NM_006486	2192	gb:NM_006486.1 /DEF=Homo sapiens fibulin 1 (FBLN1), transcript variant D, mRNA. /FEA=mRNA /GEN=FBLN1 /PROD=fibulin 1 isoform D /DB_XREF=gi:5922008 /UG=Hs.79732 fibulin 1 /FL=gb:U01244.1 gb:NM_006486.1	Mes
202998_s_at	lysyl oxidase-like 2	NM_002318	4017	gb:NM_002318.1 /DEF=Homo sapiens lysyl oxidase-like 2 (LOXL2), mRNA. /FEA=mRNA /GEN=LOXL2 /PROD=lysyl oxidase-like 2 /DB_XREF=gi:4505010 /UG=Hs.83354 lysyl oxidase-like 2 /FL=gb:BC000594.1 gb:U89942.1 gb:NM_002318.1 gb:AF117949.1	Mes
203186_s_at	S100 calcium binding protein A4	NM_002961	6275	gb:NM_002961.2 /DEF=Homo sapiens S100 calcium-binding protein A4 (calcium protein, calvasculin, metastasin, murine placental homolog) (S100A4), transcript variant 1, mRNA. /FEA=mRNA /GEN=S100A4 /PROD=S100 calcium-binding protein A4 /DB_XREF=gi:9845514 /U	Mes
203234_at	uridine phosphorylase 1	NM_003364	7378	gb:NM_003364.1 /DEF=Homo sapiens uridine phosphorylase (UP), mRNA. /FEA=mRNA /GEN=UP /PROD=uridine phosphorylase /DB_XREF=gi:4507838 /UG=Hs.77573 uridine phosphorylase /FL=gb:BC001405.1 gb:NM_003364.1	Mes
203303_at	dynein, light chain, Tctex-type 3	NM_006520	6990	gb:NM_006520.1 /DEF=Homo sapiens t-complex-associated-testis-expressed 1-like (TCTE1L), mRNA. /FEA=mRNA /GEN=TCTE1L /PROD=t-complex-associated-testis-expressed 1-like /DB_XREF=gi:5730086 /UG=Hs.75307 t-complex-associated-testis-expressed 1-like /FL=gb:BC	Mes
203305_at	coagulation factor XIII, A1 polypeptide	NM_000129	2162	gb:NM_000129.2 /DEF=Homo sapiens coagulation factor XIII, A1 polypeptide (F13A1), mRNA. /FEA=mRNA /GEN=F13A1 /PROD=coagulation factor XIII A1 subunit precursor /DB_XREF=gi:9961355 /UG=Hs.80424 coagulation factor XIII, A1 polypeptide /FL=gb:M14354.1 gb:NM_	Mes
203313_s_at	TGFB-induced factor (TALE family homeobox)	NM_003244	7050	gb:NM_003244.1 /DEF=Homo sapiens TG-interacting factor (TALE family homeobox) (TGIF), mRNA. /FEA=mRNA /GEN=TGIF /PROD=TG-interacting factor (TALE family homeobox) /DB_XREF=gi:4507472 /UG=Hs.90077 TG-interacting factor (TALE family homeobox) /FL=gb:BC0008	Mes
203324_s_at	caveolin 2	NM_001233	858	gb:NM_001233.1 /DEF=Homo sapiens caveolin 2 (CAV2), mRNA. /FEA=mRNA /GEN=CAV2 /PROD=caveolin 2 /DB_XREF=gi:4557412 /UG=Hs.139851 caveolin 2 /FL=gb:BC005256.1 gb:AF035752.1 gb:NM_001233.1	Mes
203401_at	phosphoribosyl pyrophosphate synthetase 2	NM_002765	5634	gb:NM_002765.1 /DEF=Homo sapiens phosphoribosyl pyrophosphate synthetase 2 (PRPS2), mRNA. /FEA=mRNA /GEN=PRPS2 /PROD=phosphoribosyl pyrophosphate synthetase 2 /DB_XREF=gi:4506128 /UG=Hs.2910 phosphoribosyl pyrophosphate synthetase 2 /FL=gb:NM_002765.1	Mes
203423_at	retinol binding protein 1, cellular	NM_002899	5947	gb:NM_002899.2 /DEF=Homo sapiens retinol-binding protein 1, cellular (RBP1), mRNA. /FEA=mRNA /GEN=RBP1 /PROD=retinol-binding protein 1, cellular /DB_XREF=gi:8400726 /UG=Hs.101850 retinol-binding protein 1, cellular /FL=gb:M11433.1 gb:NM_002899.2	Mes
203476_at	trophoblast glycoprotein	NM_006670	7162	gb:NM_006670.1 /DEF=Homo sapiens 5T4 oncofetal trophoblast glycoprotein (5T4), mRNA. /FEA=mRNA /GEN=5T4 /PROD=5T4 oncofetal trophoblast glycoprotein /DB_XREF=gi:5729717 /UG=Hs.82128 5T4 oncofetal trophoblast glycoprotein /FL=gb:NM_006670.1	Mes
203561_at	Fc fragment of IgG, low affinity IIa, receptor (CD32)	NM_021642	2212	gb:NM_021642.1 /DEF=Homo sapiens Fc fragment of IgG, low affinity IIa, receptor for (CD32) (FCGR2A), mRNA. /FEA=mRNA /GEN=FCGR2A /PROD=Fc fragment of IgG, low affinity IIa, receptorfor (CD32) /DB_XREF=gi:11056051 /UG=Hs.78864 Fc fragment of IgG, low affi	Mes
203645_s_at	CD163 molecule	NM_004244	9332	gb:NM_004244.1 /DEF=Homo sapiens CD163 antigen (CD163), mRNA. /FEA=mRNA /GEN=CD163 /PROD=CD163 antigen /DB_XREF=gi:4758721 /UG=Hs.74076 CD163 antigen /FL=gb:NM_004244.1	Mes
203665_at	heme oxygenase (decycling) 1	NM_002133	3162	gb:NM_002133.1 /DEF=Homo sapiens heme oxygenase (decycling) 1 (HMOX1), mRNA. /FEA=mRNA /GEN=HMOX1 /PROD=heme oxygenase (decyclizing) 1 /DB_XREF=gi:4504436 /UG=Hs.202833 heme oxygenase (decycling) 1 /FL=gb:NM_002133.1	Mes
203697_at	frizzled-related protein	U91903	2487	gb:U91903.1 /DEF=Human Fritz mRNA, complete cds. /FEA=mRNA /PROD=Fritz /DB_XREF=gi:1917006 /UG=Hs.153684 frizzled-related protein /FL=gb:U24163.1 gb:U68057.1 gb:U91903.1 gb:NM_001463.1	Mes
203729_at	epithelial membrane protein 3	NM_001425	2014	gb:NM_001425.1 /DEF=Homo sapiens epithelial membrane protein 3 (EMP3), mRNA. /FEA=mRNA /GEN=EMP3 /PROD=epithelial membrane protein 3 /DB_XREF=gi:4503562 /UG=Hs.9999 epithelial membrane protein 3 /FL=gb:U52101.1 gb:U87947.1 gb:NM_001425.1	Mes
203748_x_at	RNA binding motif, single stranded interacting protein 1	NM_016839	5937	gb:NM_016839.1 /DEF=Homo sapiens RNA binding motif, single stranded interacting protein 1 (RBMS1), transcript variant MSSP-2, mRNA. /FEA=mRNA /GEN=RBMS1 /PROD=RNA binding motif, single stranded interactingprotein 1, isoform b /DB_XREF=gi:8400723 /UG=Hs.2	Mes
203789_s_at	sema domain, immunoglobulin domain (Ig), short basic domain, secreted, (semaphorin) 3C	NM_006379	10512	gb:NM_006379.1 /DEF=Homo sapiens sema domain, immunoglobulin domain (Ig), short basic domain, secreted, (semaphorin) 3C (SEMA3C), mRNA. /FEA=mRNA /GEN=SEMA3C /PROD=sema domain, immunoglobulin domain (Ig), shortbasic domain, secreted, (semaphorin) 3C /DB_	Mes
203851_at	insulin-like growth factor binding protein 6	NM_002178	3489	gb:NM_002178.1 /DEF=Homo sapiens insulin-like growth factor binding protein 6 (IGFBP6), mRNA. /FEA=mRNA /GEN=IGFBP6 /PROD=insulin-like growth factor binding protein 6 /DB_XREF=gi:11321592 /UG=Hs.274313 insulin-like growth factor binding protein 6 /FL=gb:	Mes
203854_at	complement factor I	NM_000204	3426	gb:NM_000204.1 /DEF=Homo sapiens I factor (complement) (IF), mRNA. /FEA=mRNA /GEN=IF /PROD=I factor (complement) /DB_XREF=gi:4504578 /UG=Hs.36602 I factor (complement) /FL=gb:J02770.1 gb:NM_000204.1	Mes
203886_s_at	fibulin 2	NM_001998	2199	gb:NM_001998.1 /DEF=Homo sapiens fibulin 2 (FBLN2), mRNA. /FEA=mRNA /GEN=FBLN2 /PROD=fibulin 2 precursor /DB_XREF=gi:4503664 /UG=Hs.198862 fibulin 2 /FL=gb:NM_001998.1	Mes
203887_s_at	thrombomodulin	NM_000361	7056	gb:NM_000361.1 /DEF=Homo sapiens thrombomodulin (THBD), mRNA. /FEA=mRNA /GEN=THBD /PROD=thrombomodulin /DB_XREF=gi:4507482 /UG=Hs.2030 thrombomodulin /FL=gb:M16552.1 gb:NM_000361.1	Mes
203936_s_at	matrix metallopeptidase 9 (gelatinase B, 92kDa gelatinase, 92kDa type IV collagenase)	NM_004994	4318	gb:NM_004994.1 /DEF=Homo sapiens matrix metalloproteinase 9 (gelatinase B, 92kD gelatinase, 92kD type IV collagenase) (MMP9), mRNA. /FEA=mRNA /GEN=MMP9 /PROD=matrix metalloproteinase 9 preproprotein /DB_XREF=gi:4826835 /UG=Hs.151738 matrix metalloprotein	Mes
203963_at	carbonic anhydrase XII	NM_001218	771	gb:NM_001218.2 /DEF=Homo sapiens carbonic anhydrase XII (CA12), mRNA. /FEA=mRNA /GEN=CA12 /PROD=carbonic anhydrase XII precursor /DB_XREF=gi:9951924 /UG=Hs.5338 carbonic anhydrase XII /FL=gb:AF037335.1 gb:AF051882.1 gb:NM_001218.2	Mes
204006_s_at	Fc fragment of IgG, low affinity IIIa, receptor (CD16a) /// Fc fragment of IgG, low affinity IIIb, receptor (CD16b)	NM_000570	2214 /// 2215	gb:NM_000570.1 /DEF=Homo sapiens Fc fragment of IgG, low affinity IIIb, receptor for (CD16) (FCGR3B), mRNA. /FEA=mRNA /GEN=FCGR3B /PROD=Fc fragment of IgG, low affinity IIIb, receptorfor (CD16) /DB_XREF=gi:10835138 /UG=Hs.176663 Fc fragment of IgG, low a	Mes
204007_at	Fc fragment of IgG, low affinity IIIb, receptor (CD16b)	J04162	2215	gb:J04162.1 /DEF=Human leukocyte IgG receptor (Fc-gamma-R) mRNA, complete cds. /FEA=mRNA /DB_XREF=gi:183036 /UG=Hs.176663 Fc fragment of IgG, low affinity IIIb, receptor for (CD16) /FL=gb:NM_000570.1 gb:J04162.1 gb:M24854.1 gb:AB025256.1	Mes
204083_s_at	tropomyosin 2 (beta)	NM_003289	7169	gb:NM_003289.1 /DEF=Homo sapiens tropomyosin 2 (beta) (TPM2), mRNA. /FEA=mRNA /GEN=TPM2 /PROD=tropomyosin 2 (beta) /DB_XREF=gi:4507648 /UG=Hs.300772 tropomyosin 2 (beta) /FL=gb:M75165.1 gb:M12125.1 gb:M74817.1 gb:NM_003289.1	Mes
204114_at	nidogen 2 (osteonidogen)	NM_007361	22795	gb:NM_007361.1 /DEF=Homo sapiens nidogen 2 (NID2), mRNA. /FEA=mRNA /GEN=NID2 /PROD=nidogen 2 /DB_XREF=gi:6679055 /UG=Hs.82733 nidogen 2 /FL=gb:D86425.1 gb:NM_007361.1	Mes
204150_at	stabilin 1	NM_015136	23166	gb:NM_015136.1 /DEF=Homo sapiens KIAA0246 protein (KIAA0246), mRNA. /FEA=mRNA /GEN=KIAA0246 /PROD=KIAA0246 protein /DB_XREF=gi:12225239 /UG=Hs.301989 KIAA0246 protein /FL=gb:NM_015136.1	Mes
204158_s_at	T-cell, immune regulator 1, ATPase, H+ transporting, lysosomal V0 subunit A3	NM_006019	10312	gb:NM_006019.1 /DEF=Homo sapiens T-cell, immune regulator 1 (TCIRG1), mRNA. /FEA=mRNA /GEN=TCIRG1 /PROD=ATPase, H+ transporting, 116kD /DB_XREF=gi:5174620 /UG=Hs.46465 T-cell, immune regulator 1 /FL=gb:U45285.1 gb:NM_006019.1	Mes
204174_at	arachidonate 5-lipoxygenase-activating protein	NM_001629	241	gb:NM_001629.1 /DEF=Homo sapiens arachidonate 5-lipoxygenase-activating protein (ALOX5AP), mRNA. /FEA=mRNA /GEN=ALOX5AP /PROD=arachidonate 5-lipoxygenase-activating protein /DB_XREF=gi:4502058 /UG=Hs.100194 arachidonate 5-lipoxygenase-activating protein	Mes
204298_s_at	lysyl oxidase	NM_002317	4015	gb:NM_002317.1 /DEF=Homo sapiens lysyl oxidase (LOX), mRNA. /FEA=mRNA /GEN=LOX /PROD=lysyl oxidase /DB_XREF=gi:4505008 /UG=Hs.102267 lysyl oxidase /FL=gb:M94054.1 gb:AF039291.1 gb:NM_002317.1	Mes
204342_at	solute carrier family 25 (mitochondrial carrier; phosphate carrier), member 24	NM_013386	29957	gb:NM_013386.1 /DEF=Homo sapiens hypothetical protein (DKFZp586G0123), mRNA. /FEA=mRNA /GEN=DKFZp586G0123 /PROD=hypothetical protein /DB_XREF=gi:9558726 /UG=Hs.24713 hypothetical protein /FL=gb:AL050209.1 gb:NM_013386.1	Mes
204362_at	src kinase associated phosphoprotein 2	NM_003930	8935	gb:NM_003930.1 /DEF=Homo sapiens SKAP55 homologue (SKAP-HOM), mRNA. /FEA=mRNA /GEN=SKAP-HOM /PROD=SKAP55 homologue /DB_XREF=gi:4506962 /UG=Hs.52644 SKAP55 homologue /FL=gb:BC002893.1 gb:AF072166.1 gb:AB014486.1 gb:AF051323.1 gb:NM_003930.1	Mes
204446_s_at	arachidonate 5-lipoxygenase	NM_000698	240	gb:NM_000698.1 /DEF=Homo sapiens arachidonate 5-lipoxygenase (ALOX5), mRNA. /FEA=mRNA /GEN=ALOX5 /PROD=arachidonate 5-lipoxygenase /DB_XREF=gi:4502056 /UG=Hs.89499 arachidonate 5-lipoxygenase /FL=gb:J03600.1 gb:J03571.1 gb:NM_000698.1	Mes
204508_s_at	carbonic anhydrase XII	BC001012	771	gb:BC001012.1 /DEF=Homo sapiens, hypothetical protein FLJ20151, clone MGC:1073, mRNA, complete cds. /FEA=mRNA /PROD=hypothetical protein FLJ20151 /DB_XREF=gi:12654376 /UG=Hs.279916 hypothetical protein FLJ20151 /FL=gb:BC001012.1 gb:NM_017689.1	Mes
204646_at	dihydropyrimidine dehydrogenase	NM_000110	1806	gb:NM_000110.2 /DEF=Homo sapiens dihydropyrimidine dehydrogenase (DPYD), mRNA. /FEA=mRNA /GEN=DPYD /PROD=dihydropyrimidine dehydrogenase /DB_XREF=gi:4557874 /UG=Hs.1602 dihydropyrimidine dehydrogenase /FL=gb:U20938.1 gb:NM_000110.2 gb:U09178.1 gb:AB003063	Mes
204682_at	latent transforming growth factor beta binding protein 2	NM_000428	4053	gb:NM_000428.1 /DEF=Homo sapiens latent transforming growth factor beta binding protein 2 (LTBP2), mRNA. /FEA=mRNA /GEN=LTBP2 /PROD=latent transforming growth factor beta bindingprotein 2 /DB_XREF=gi:4557732 /UG=Hs.83337 latent transforming growth factor	Mes
204787_at	V-set and immunoglobulin domain containing 4	NM_007268	11326	gb:NM_007268.1 /DEF=Homo sapiens Ig superfamily protein (Z39IG), mRNA. /FEA=mRNA /GEN=Z39IG /PROD=Ig superfamily protein /DB_XREF=gi:6005957 /UG=Hs.8904 Ig superfamily protein /FL=gb:NM_007268.1	Mes
204908_s_at	B-cell CLL/lymphoma 3	NM_005178	602	gb:NM_005178.1 /DEF=Homo sapiens B-cell CLLlymphoma 3 (BCL3), mRNA. /FEA=mRNA /GEN=BCL3 /PROD=B-cell CLLlymphoma 3 /DB_XREF=gi:4885086 /UG=Hs.31210 B-cell CLLlymphoma 3 /FL=gb:M31732.1 gb:NM_005178.1	Mes
204971_at	cystatin A (stefin A)	NM_005213	1475	gb:NM_005213.1 /DEF=Homo sapiens cystatin A (stefin A) (CSTA), mRNA. /FEA=mRNA /GEN=CSTA /PROD=cystatin A (stefin A) /DB_XREF=gi:4885164 /UG=Hs.2621 cystatin A (stefin A) /FL=gb:NM_005213.1	Mes
205173_x_at	CD58 molecule	NM_001779	965	gb:NM_001779.1 /DEF=Homo sapiens CD58 antigen, (lymphocyte function-associated antigen 3) (CD58), mRNA. /FEA=mRNA /GEN=CD58 /PROD=CD58 antigen, (lymphocyte function-associatedantigen 3) /DB_XREF=gi:4502676 /UG=Hs.75626 CD58 antigen, (lymphocyte function-	Mes
205180_s_at	ADAM metallopeptidase domain 8 /// ADAM metallopeptidase domain 8	NM_001109	101	gb:NM_001109.1 /DEF=Homo sapiens a disintegrin and metalloproteinase domain 8 (ADAM8), mRNA. /FEA=mRNA /GEN=ADAM8 /PROD=a disintegrin and metalloproteinase domain 8precursor /DB_XREF=gi:4557252 /UG=Hs.86947 a disintegrin and metalloproteinase domain 8 /F	Mes
205266_at	leukemia inhibitory factor (cholinergic differentiation factor)	NM_002309	3976	gb:NM_002309.2 /DEF=Homo sapiens leukemia inhibitory factor (cholinergic differentiation factor) (LIF), mRNA. /FEA=mRNA /GEN=LIF /PROD=leukemia inhibitory factor (cholinergicdifferentiation factor) /DB_XREF=gi:6006018 /UG=Hs.2250 leukemia inhibitory fact	Mes
205382_s_at	complement factor D (adipsin)	NM_001928	1675	gb:NM_001928.1 /DEF=Homo sapiens D component of complement (adipsin) (DF), mRNA. /FEA=mRNA /GEN=DF /PROD=adipsincomplement factor D precursor /DB_XREF=gi:4503308 /UG=Hs.155597 D component of complement (adipsin) /FL=gb:M84526.1 gb:NM_001928.1	Mes
205403_at	interleukin 1 receptor, type II	NM_004633	7850	gb:NM_004633.1 /DEF=Homo sapiens interleukin 1 receptor, type II (IL1R2), mRNA. /FEA=mRNA /GEN=IL1R2 /PROD=interleukin 1 receptor, type II /DB_XREF=gi:4758597 /UG=Hs.25333 interleukin 1 receptor, type II /FL=gb:U74649.1 gb:NM_004633.1	Mes
205453_at	homeobox B2	NM_002145	3212	gb:NM_002145.1 /DEF=Homo sapiens homeo box B2 (HOXB2), mRNA. /FEA=mRNA /GEN=HOXB2 /PROD=homeo box B2 /DB_XREF=gi:4504464 /UG=Hs.2733 homeo box B2 /FL=gb:NM_002145.1	Mes
205479_s_at	plasminogen activator, urokinase	NM_002658	5328	gb:NM_002658.1 /DEF=Homo sapiens plasminogen activator, urokinase (PLAU), mRNA. /FEA=mRNA /GEN=PLAU /PROD=plasminogen activator, urokinase /DB_XREF=gi:4505862 /UG=Hs.77274 plasminogen activator, urokinase /FL=gb:M15476.1 gb:NM_002658.1	Mes
205547_s_at	transgelin	NM_003186	6876	gb:NM_003186.2 /DEF=Homo sapiens transgelin (TAGLN), mRNA. /FEA=mRNA /GEN=TAGLN /PROD=transgelin /DB_XREF=gi:12621918 /UG=Hs.75777 transgelin /FL=gb:NM_003186.2 gb:M95787.1 gb:D17409.1	Mes
205681_at	BCL2-related protein A1	NM_004049	597	gb:NM_004049.1 /DEF=Homo sapiens BCL2-related protein A1 (BCL2A1), mRNA. /FEA=mRNA /GEN=BCL2A1 /PROD=BCL2-related protein A1 /DB_XREF=gi:4757839 /UG=Hs.227817 BCL2-related protein A1 /FL=gb:U27467.1 gb:U29680.1 gb:NM_004049.1	Mes
206070_s_at	EPH receptor A3	AF213459	2042	gb:AF213459.1 /DEF=Homo sapiens ephrin receptor EPHA3 complete form (EPHA3) mRNA, complete cds. /FEA=mRNA /GEN=EPHA3 /PROD=ephrin receptor EPHA3 complete form /DB_XREF=gi:12003434 /UG=Hs.123642 EphA3 /FL=gb:AF213459.1 gb:M83941.1 gb:NM_005233.1	Mes
206157_at	pentraxin-related gene, rapidly induced by IL-1 beta	NM_002852	5806	gb:NM_002852.1 /DEF=Homo sapiens pentaxin-related gene, rapidly induced by IL-1 beta (PTX3), mRNA. /FEA=mRNA /GEN=PTX3 /PROD=pentaxin-related gene, rapidly induced by IL-1beta /DB_XREF=gi:4506332 /UG=Hs.2050 pentaxin-related gene, rapidly induced by IL-1	Mes
206172_at	interleukin 13 receptor, alpha 2	NM_000640	3598	gb:NM_000640.1 /DEF=Homo sapiens interleukin 13 receptor, alpha 2 (IL13RA2), mRNA. /FEA=mRNA /GEN=IL13RA2 /PROD=interleukin 13 receptor, alpha 2 /DB_XREF=gi:10834991 /UG=Hs.25954 interleukin 13 receptor, alpha 2 /FL=gb:NM_000640.1 gb:U70981.1	Mes
206306_at	ryanodine receptor 3	NM_001036	6263	gb:NM_001036.1 /DEF=Homo sapiens ryanodine receptor 3 (RYR3), mRNA. /FEA=mRNA /GEN=RYR3 /PROD=ryanodine receptor 3 /DB_XREF=gi:4506758 /UG=Hs.9349 ryanodine receptor 3 /FL=gb:AB001025.1 gb:AJ001515.1 gb:NM_001036.1	Mes
206580_s_at	EGF-containing fibulin-like extracellular matrix protein 2	NM_016938	30008	gb:NM_016938.1 /DEF=Homo sapiens EGF-containing fibulin-like extracellular matrix protein 2 (EFEMP2), mRNA. /FEA=mRNA /GEN=EFEMP2 /PROD=EGF-containing fibulin-like extracellular matrixprotein 2 /DB_XREF=gi:8393298 /UG=Hs.6059 EGF-containing fibulin-like	Mes
206584_at	lymphocyte antigen 96	NM_015364	23643	gb:NM_015364.1 /DEF=Homo sapiens MD-2 protein (MD-2), mRNA. /FEA=mRNA /GEN=MD-2 /PROD=MD-2 protein /DB_XREF=gi:7662503 /UG=Hs.69328 MD-2 protein /FL=gb:AB018549.1 gb:NM_015364.1 gb:AF168121.1	Mes
207076_s_at	argininosuccinate synthetase 1	NM_000050	445	gb:NM_000050.1 /DEF=Homo sapiens argininosuccinate synthetase (ASS), mRNA. /FEA=mRNA /GEN=ASS /PROD=argininosuccinate synthetase /DB_XREF=gi:4557336 /UG=Hs.160786 argininosuccinate synthetase /FL=gb:NM_000050.1	Mes
207191_s_at	immunoglobulin superfamily containing leucine-rich repeat	NM_005545	3671	gb:NM_005545.1 /DEF=Homo sapiens immunoglobulin superfamily containing leucine-rich repeat (ISLR), mRNA. /FEA=mRNA /GEN=ISLR /PROD=immunoglobulin superfamily containingleucine-rich repeat /DB_XREF=gi:5031808 /UG=Hs.102171 immunoglobulin superfamily conta	Mes
207266_x_at	RNA binding motif, single stranded interacting protein 1	NM_016837	5937	gb:NM_016837.1 /DEF=Homo sapiens RNA binding motif, single stranded interacting protein 1 (RBMS1), transcript variant MSSP-3, mRNA. /FEA=mRNA /GEN=RBMS1 /PROD=RNA binding motif, single stranded interactingprotein 1, isoform e /DB_XREF=gi:8400719 /UG=Hs.2	Mes
208161_s_at	ATP-binding cassette, sub-family C (CFTR/MRP), member 3	NM_020037	8714	gb:NM_020037.1 /DEF=Homo sapiens ATP-binding cassette, sub-family C (CFTRMRP), member 3 (ABCC3), transcript variant MRP3A, mRNA. /FEA=mRNA /GEN=ABCC3 /PROD=ATP-binding cassette, sub-family C, member 3,isoform MRP3A /DB_XREF=gi:9955971 /UG=Hs.90786 ATP-bi	Mes
208296_x_at	tumor necrosis factor, alpha-induced protein 8	NM_014350	25816	gb:NM_014350.1 /DEF=Homo sapiens TNF-induced protein (GG2-1), mRNA. /FEA=mRNA /GEN=GG2-1 /PROD=TNF-induced protein /DB_XREF=gi:7657123 /UG=Hs.17839 TNF-induced protein /FL=gb:AF099936.1 gb:NM_014350.1	Mes
208370_s_at	Down syndrome critical region gene 1	NM_004414	1827	gb:NM_004414.2 /DEF=Homo sapiens Down syndrome critical region gene 1 (DSCR1), mRNA. /FEA=mRNA /GEN=DSCR1 /PROD=Down syndrome critical region protein 1 /DB_XREF=gi:7657042 /UG=Hs.184222 Down syndrome critical region gene 1 /FL=gb:U28833.2 gb:NM_004414.2	Mes
208540_x_at	similar to Putative S100 calcium-binding protein A11 pseudogene /// similar to Putative S100 calcium-binding protein A11 pseudogene /// similar to Putative S100 calcium-binding protein A11 pseudogene	NM_021039	729659 /// 730278 /// 730558	gb:NM_021039.1 /DEF=Homo sapiens S100 calcium-binding protein A14 (calgizzarin) (S100A14), mRNA. /FEA=CDS /GEN=S100A14 /PROD=S100 calcium-binding protein A14 (calgizzarin) /DB_XREF=gi:10567825 /UG=Hs.247697 S100 calcium-binding protein A14 (calgizzarin)	Mes
208636_at	actinin, alpha 1	AI082078	87	Consensus includes gb:AI082078 /FEA=EST /DB_XREF=gi:3418870 /DB_XREF=est:oz52g10.x1 /CLONE=IMAGE:1679010 /UG=Hs.119000 actinin, alpha 1 /FL=gb:NM_001102.2 gb:BC003576.1	Mes
208637_x_at	actinin, alpha 1	BC003576	87	gb:BC003576.1 /DEF=Homo sapiens, actinin, alpha 1, clone MGC:2358, mRNA, complete cds. /FEA=mRNA /PROD=actinin, alpha 1 /DB_XREF=gi:13097755 /UG=Hs.119000 actinin, alpha 1 /FL=gb:NM_001102.2 gb:BC003576.1	Mes
208659_at	chloride intracellular channel 1	AF034607	1192	gb:AF034607.1 /DEF=Homo sapiens chloride channel ABP mRNA, complete cds. /FEA=mRNA /PROD=chloride channel ABP /DB_XREF=gi:4426566 /UG=Hs.74276 chloride intracellular channel 1 /FL=gb:U93205.1 gb:AF034607.1 gb:AF109197.1 gb:NM_001288.2	Mes
208690_s_at	PDZ and LIM domain 1 (elfin)	BC000915	9124	gb:BC000915.1 /DEF=Homo sapiens, Similar to LIM protein, clone MGC:5344, mRNA, complete cds. /FEA=mRNA /PROD=Similar to LIM protein /DB_XREF=gi:12654194 /UG=Hs.75807 PDZ and LIM domain 1 (elfin) /FL=gb:BC000915.1	Mes
208747_s_at	complement component 1, s subcomponent	M18767	716	gb:M18767.1 /DEF=Human complement subcomponent C1s, alpha- and beta-chains, complete cds. /FEA=mRNA /GEN=C1S /DB_XREF=gi:179647 /UG=Hs.169756 complement component 1, s subcomponent /FL=gb:J04080.1 gb:M18767.1 gb:NM_001734.1	Mes
208782_at	follistatin-like 1	BC000055	11167	gb:BC000055.1 /DEF=Homo sapiens, follistatin-like 1, clone MGC:1993, mRNA, complete cds. /FEA=mRNA /PROD=follistatin-like 1 /DB_XREF=gi:12652618 /UG=Hs.296267 follistatin-like 1 /FL=gb:BC000055.1 gb:U06863.1	Mes
208789_at	polymerase I and transcript release factor	BC004295	284119	Consensus includes gb:BC004295.1 /DEF=Homo sapiens, clone IMAGE:3622356, mRNA, partial cds. /FEA=mRNA /PROD=Unknown (protein for IMAGE:3622356) /DB_XREF=gi:13279151 /UG=Hs.29759 RNA POLYMERASE I AND TRANSCRIPT RELEASE FACTOR /FL=gb:AF312393.1	Mes
208816_x_at	annexin A2 pseudogene 2	M62898	304	gb:M62898.1 /DEF=Human lipocortin (LIP) 2 pseudogene mRNA, complete cds-like region. /FEA=mRNA /DB_XREF=gi:187147 /UG=Hs.217493 annexin A2 /FL=gb:M62898.1	Mes
208949_s_at	lectin, galactoside-binding, soluble, 3 (galectin 3)	BC001120	3958	gb:BC001120.1 /DEF=Homo sapiens, lectin, galactoside-binding, soluble, 3 (galectin 3), clone MGC:2058, mRNA, complete cds. /FEA=mRNA /PROD=lectin, galactoside-binding, soluble, 3(galectin 3) /DB_XREF=gi:12654570 /UG=Hs.621 lectin, galactoside-binding, so	Mes
209120_at	nuclear receptor subfamily 2, group F, member 2	AL037401	7026	Consensus includes gb:AL037401 /FEA=EST /DB_XREF=gi:5406798 /DB_XREF=est:DKFZp564K1671_s1 /CLONE=DKFZp564K1671 /UG=Hs.288869 nuclear receptor subfamily 2, group F, member 2 /FL=gb:M64497.1	Mes
209122_at	adipose differentiation-related protein	BC005127	123	gb:BC005127.1 /DEF=Homo sapiens, adipose differentiation-related protein, clone MGC:10598, mRNA, complete cds. /FEA=mRNA /PROD=adipose differentiation-related protein /DB_XREF=gi:13477306 /UG=Hs.3416 adipose differentiation-related protein /FL=gb:BC00512	Mes
209156_s_at	collagen, type VI, alpha 2	AY029208	1292	gb:AY029208.1 /DEF=Homo sapiens type VI collagen alpha 2 chain precursor (COL6A2) mRNA, complete cds, alternatively spliced. /FEA=mRNA /GEN=COL6A2 /PROD=type VI collagen alpha 2 chain precursor /DB_XREF=gi:13603393 /UG=Hs.159263 collagen, type VI, alpha	Mes
209191_at	tubulin, beta 6	BC002654	84617	gb:BC002654.1 /DEF=Homo sapiens, Similar to tubulin, beta, 4, clone MGC:4083, mRNA, complete cds. /FEA=mRNA /PROD=Similar to tubulin, beta, 4 /DB_XREF=gi:12803638 /UG=Hs.274398 Homo sapiens, Similar to tubulin, beta, 4, clone MGC:4083, mRNA, complete cds	Mes
209213_at	carbonyl reductase 1	BC002511	873	gb:BC002511.1 /DEF=Homo sapiens, carbonyl reductase 1, clone MGC:1920, mRNA, complete cds. /FEA=mRNA /PROD=carbonyl reductase 1 /DB_XREF=gi:12803380 /UG=Hs.88778 carbonyl reductase 1 /FL=gb:BC002511.1 gb:J04056.1 gb:NM_001757.1	Mes
209280_at	mannose receptor, C type 2	U58856	9902	gb:U58856.1 /DEF=Human chromosome 17 unknown product mRNA, complete cds. /FEA=mRNA /PROD=unknown /DB_XREF=gi:2209262 /UG=Hs.7835 endocytic receptor (macrophage mannose receptor family) /FL=gb:U58856.1 gb:AB014609.1 gb:AF134838.1 gb:NM_006039.1 gb:AF107292	Mes
209335_at	decorin	AI281593	1634	Consensus includes gb:AI281593 /FEA=EST /DB_XREF=gi:3919826 /DB_XREF=est:qu47e10.x1 /CLONE=IMAGE:1967946 /UG=Hs.76152 decorin /FL=gb:BC005322.1	Mes
209356_x_at	EGF-containing fibulin-like extracellular matrix protein 2	AB030655	30008	gb:AB030655.1 /DEF=Homo sapiens mRNA for mutant p53 binding protein 1 (MBP1), complete cds. /FEA=mRNA /GEN=MBP1 /PROD=mutant p53 binding protein 1 (MBP1) /DB_XREF=gi:7328920 /UG=Hs.6059 EGF-containing fibulin-like extracellular matrix protein 2 /FL=gb:AF	Mes
209360_s_at	runt-related transcription factor 1 (acute myeloid leukemia 1; aml1 oncogene)	D43968	861	gb:D43968.1 /DEF=Human AML1 mRNA for AML1b protein (alternatively spliced product), complete cds. /FEA=mRNA /GEN=AML1 /PROD=AML1b protein /DB_XREF=gi:966996 /UG=Hs.129914 runt-related transcription factor 1 (acute myeloid leukemia 1; aml1 oncogene) /FL=g	Mes
209387_s_at	transmembrane 4 L six family member 1	M90657	4071	gb:M90657.1 /DEF=Human tumor antigen (L6) mRNA, complete cds. /FEA=mRNA /GEN=L6 /DB_XREF=gi:186803 /UG=Hs.3337 transmembrane 4 superfamily member 1 /FL=gb:M90657.1	Mes
209448_at	HIV-1 Tat interactive protein 2, 30kDa	BC002439	10553	gb:BC002439.1 /DEF=Homo sapiens, Tat-interacting protein (30kD), clone MGC:1318, mRNA, complete cds. /FEA=mRNA /PROD=Tat-interacting protein (30kD) /DB_XREF=gi:12803250 /UG=Hs.90753 Tat-interacting protein (30kD) /FL=gb:BC002439.1 gb:AF039103.1	Mes
209621_s_at	PDZ and LIM domain 3	AF002280	27295	gb:AF002280.1 /DEF=Homo sapiens alpha-actinin-2 associated LIM protein mRNA, alternatively spliced product, complete cds. /FEA=mRNA /PROD=alpha-actinin-2 associated LIM protein /DB_XREF=gi:3138919 /UG=Hs.135281 alpha-actinin-2-associated LIM protein /FL=	Mes
209708_at	monooxygenase, DBH-like 1	AY007239	26002	gb:AY007239.1 /DEF=Homo sapiens monooxygenase X mRNA, complete cds. /FEA=mRNA /PROD=monooxygenase X /DB_XREF=gi:9988949 /UG=Hs.6909 DKFZP564G202 protein /FL=gb:AY007239.1	Mes
209774_x_at	chemokine (C-X-C motif) ligand 2	M57731	2920	gb:M57731.1 /DEF=Human gro-beta mRNA, complete cds. /FEA=mRNA /GEN=gro-beta /PROD=cytokine gro-beta /DB_XREF=gi:183626 /UG=Hs.75765 GRO2 oncogene /FL=gb:M57731.1 gb:M36820.1 gb:NM_002089.1	Mes
209803_s_at	pleckstrin homology-like domain, family A, member 2	AF001294	7262	gb:AF001294.1 /DEF=Homo sapiens IPL (IPL) mRNA, complete cds. /FEA=mRNA /GEN=IPL /PROD=IPL /DB_XREF=gi:2150049 /UG=Hs.154036 tumor suppressing subtransferable candidate 3 /FL=gb:BC005034.1 gb:AF001294.1 gb:AF019953.1 gb:AF035444.1 gb:NM_003311.1	Mes
209875_s_at	secreted phosphoprotein 1 (osteopontin, bone sialoprotein I, early T-lymphocyte activation 1)	M83248	6696	gb:M83248.1 /DEF=Human nephropontin mRNA, complete cds. /FEA=mRNA /GEN=nephropontin /PROD=nephropontin /DB_XREF=gi:189150 /UG=Hs.313 secreted phosphoprotein 1 (osteopontin, bone sialoprotein I, early T-lymphocyte activation 1) /FL=gb:M83248.1	Mes
209949_at	neutrophil cytosolic factor 2 (65kDa, chronic granulomatous disease, autosomal 2)	BC001606	4688	gb:BC001606.1 /DEF=Homo sapiens, Similar to neutrophil cytosolic factor 2 (65kD, chronic granulomatous disease, autosomal 2), clone MGC:2275, mRNA, complete cds. /FEA=mRNA /PROD=Similar to neutrophil cytosolic factor 2 (65kD,chronic granulomatous disease	Mes
210042_s_at	cathepsin Z	AF073890	1522	gb:AF073890.1 /DEF=Homo sapiens cathepsin X precursor, mRNA, complete cds. /FEA=mRNA /PROD=cathepsin X precursor /DB_XREF=gi:3650497 /UG=Hs.252549 cathepsin Z /FL=gb:AF032906.1 gb:AF073890.1 gb:NM_001336.1 gb:AF136273.1	Mes
210495_x_at	fibronectin 1	AF130095	2335	gb:AF130095.1 /DEF=Homo sapiens clone FLC0562 PRO2841 mRNA, complete cds. /FEA=mRNA /PROD=PRO2841 /DB_XREF=gi:11493493 /UG=Hs.287820 fibronectin 1 /FL=gb:AF130095.1	Mes
210512_s_at	vascular endothelial growth factor A	AF022375	7422	gb:AF022375.1 /DEF=Homo sapiens vascular endothelial growth factor mRNA, complete cds. /FEA=mRNA /PROD=vascular endothelial growth factor /DB_XREF=gi:3719220 /UG=Hs.73793 vascular endothelial growth factor /FL=gb:M32977.1 gb:AF022375.1 gb:NM_003376.1 gb:A	Mes
210517_s_at	A kinase (PRKA) anchor protein (gravin) 12	AB003476	9590	gb:AB003476.1 /DEF=Homo sapiens mRNA for gravin, complete cds. /FEA=mRNA /PROD=gravin /DB_XREF=gi:2081606 /UG=Hs.788 A kinase (PRKA) anchor protein (gravin) 12 /FL=gb:AB003476.1	Mes
210845_s_at	plasminogen activator, urokinase receptor	U08839	5329	gb:U08839.1 /DEF=Human urokinase-type plasminogen activator receptor mRNA, complete cds. /FEA=mRNA /PROD=urokinase-type plasminogen activator receptor /DB_XREF=gi:517197 /UG=Hs.179657 plasminogen activator, urokinase receptor /FL=gb:U08839.1	Mes
210889_s_at	Fc fragment of IgG, low affinity IIb, receptor (CD32)	M31933	2213	gb:M31933.1 /DEF=Human IgG low affinity Fc fragment receptor (FcRIIb3) mRNA, complete cds. /FEA=mRNA /DB_XREF=gi:182598 /UG=Hs.278443 Fc fragment of IgG, low affinity IIb, receptor for (CD32) /FL=gb:M31933.1	Mes
210978_s_at	transgelin 2	BC002616	8407	gb:BC002616.1 /DEF=Homo sapiens, transgelin 2, clone MGC:2989, mRNA, complete cds. /FEA=mRNA /PROD=transgelin 2 /DB_XREF=gi:12803566 /UG=Hs.75725 transgelin 2 /FL=gb:BC002616.1	Mes
210992_x_at	Fc fragment of IgG, low affinity IIc, receptor for (CD32)	U90939	9103	gb:U90939.1 /DEF=Homo sapiens cell-type natural killer cells Fc gamma receptor IIc2 (Fc-gammaRIIC) mRNA, complete cds. /FEA=mRNA /GEN=Fc-gammaRIIC /PROD=Fc gamma receptor IIc2 /DB_XREF=gi:2149627 /UG=Hs.78864 Fc fragment of IgG, low affinity IIa, recepto	Mes
211160_x_at	actinin, alpha 1	M95178	87	gb:M95178.1 /DEF=Human non-muscle alpha-actinin mRNA, complete cds. /FEA=mRNA /GEN=ACTN1 /PROD=alpha-actinin /DB_XREF=gi:178051 /UG=Hs.119000 actinin, alpha 1 /FL=gb:M95178.1	Mes
211161_s_at	collagen, type III, alpha 1 (Ehlers-Danlos syndrome type IV, autosomal dominant)	AF130082	1281	gb:AF130082.1 /DEF=Homo sapiens clone FLC1492 PRO3121 mRNA, complete cds. /FEA=mRNA /PROD=PRO3121 /DB_XREF=gi:11493468 /UG=Hs.119571 collagen, type III, alpha 1 (Ehlers-Danlos syndrome type IV, autosomal dominant) /FL=gb:AF130082.1	Mes
211429_s_at	serpin peptidase inhibitor, clade A (alpha-1 antiproteinase, antitrypsin), member 1	AF119873	5265	gb:AF119873.1 /DEF=Homo sapiens PRO2275 mRNA, complete cds. /FEA=mRNA /PROD=PRO2275 /DB_XREF=gi:7770182 /UG=Hs.297681 serine (or cysteine) proteinase inhibitor, clade A (alpha-1 antiproteinase, antitrypsin), member 1 /FL=gb:AF119873.1	Mes
211494_s_at	solute carrier family 4, sodium bicarbonate cotransporter, member 4	AF157492	8671	gb:AF157492.1 /DEF=Homo sapiens sodium bicarbonate cotransporter NBC1 (SLC4A4) mRNA, alternatively spliced product, complete cds. /FEA=mRNA /GEN=SLC4A4 /PROD=sodium bicarbonate cotransporter NBC1 /DB_XREF=gi:8886014 /UG=Hs.5462 solute carrier family 4, s	Mes
211564_s_at	PDZ and LIM domain 4	BC003096	8572	gb:BC003096.1 /DEF=Homo sapiens, Similar to LIM domain protein, clone MGC:1645, mRNA, complete cds. /FEA=mRNA /PROD=Similar to LIM domain protein /DB_XREF=gi:13111856 /UG=Hs.79691 LIM domain protein /FL=gb:BC003096.1	Mes
211651_s_at	laminin, beta 1 /// laminin, beta 1	M20206	3912	gb:M20206.1 /DEF=Human laminin B1 mRNA, complete cds. /FEA=mRNA /GEN=LAMB1 /DB_XREF=gi:186914 /FL=gb:M20206.1	Mes
211719_x_at	fibronectin 1 /// fibronectin 1	BC005858	2335	gb:BC005858.1 /DEF=Homo sapiens, clone MGC:3255, mRNA, complete cds. /FEA=mRNA /PROD=Unknown (protein for MGC:3255) /DB_XREF=gi:13543399 /FL=gb:BC005858.1	Mes
211813_x_at	decorin	AF138303	1634	gb:AF138303.1 /DEF=Homo sapiens decorin D mRNA, complete cds, alternatively spliced. /FEA=CDS /PROD=decorin D /DB_XREF=gi:7381210 /UG=Hs.76152 decorin /FL=gb:AF138303.1	Mes
211864_s_at	fer-1-like 3, myoferlin (C. elegans)	AF207990	26509	gb:AF207990.1 /DEF=Homo sapiens fer-1 like protein 3 (FER1L3) mRNA, complete cds. /FEA=CDS /GEN=FER1L3 /PROD=fer-1 like protein 3 /DB_XREF=gi:10834586 /UG=Hs.234680 fer-1 (C.elegans)-like 3 (myoferlin) /FL=gb:AF207990.1	Mes
211896_s_at	decorin	AF138302	1634	gb:AF138302.1 /DEF=Homo sapiens decorin variant C mRNA, complete cds. /FEA=CDS /PROD=decorin variant C /DB_XREF=gi:5532412 /UG=Hs.76152 decorin /FL=gb:AF138302.1	Mes
211924_s_at	plasminogen activator, urokinase receptor /// plasminogen activator, urokinase receptor	AY029180	5329	gb:AY029180.1 /DEF=Homo sapiens soluble urokinase plasminogen activator receptor precursor (SUPAR) mRNA, complete cds. /FEA=CDS /GEN=SUPAR /PROD=soluble urokinase plasminogen activator receptorprecursor /DB_XREF=gi:13641308 /FL=gb:AY029180.1	Mes
212067_s_at	complement component 1, r subcomponent	AL573058	715	Consensus includes gb:AL573058 /FEA=EST /DB_XREF=gi:12931931 /DB_XREF=est:AL573058 /CLONE=CS0DI014YC05 (3 prime) /UG=Hs.1279 complement component 1, r subcomponent	Mes
212097_at	caveolin 1, caveolae protein, 22kDa	AU147399	857	Consensus includes gb:AU147399 /FEA=EST /DB_XREF=gi:11008920 /DB_XREF=est:AU147399 /CLONE=MAMMA1000563 /UG=Hs.74034 Homo sapiens clone 24651 mRNA sequence	Mes
212169_at	FK506 binding protein 9, 63 kDa	AL050187	11328	Consensus includes gb:AL050187.1 /DEF=Homo sapiens mRNA; cDNA DKFZp586B1723 (from clone DKFZp586B1723). /FEA=mRNA /DB_XREF=gi:4884402 /UG=Hs.302749 FK506-binding protein 9 (63 kD)	Mes
212171_x_at	vascular endothelial growth factor A	H95344	7422	Consensus includes gb:H95344 /FEA=EST /DB_XREF=gi:1102977 /DB_XREF=est:yu21b08.s1 /CLONE=IMAGE:234423 /UG=Hs.73793 vascular endothelial growth factor /FL=gb:AF214570.1	Mes
212298_at	neuropilin 1	BE620457	8829	Consensus includes gb:BE620457 /FEA=EST /DB_XREF=gi:9891395 /DB_XREF=est:601483690F1 /CLONE=IMAGE:3886055 /UG=Hs.69285 neuropilin 1 /FL=gb:AF018956.1 gb:AF016050.1 gb:NM_003873.1	Mes
212314_at	KIAA0746 protein	AB018289	23231	Consensus includes gb:AB018289.1 /DEF=Homo sapiens mRNA for KIAA0746 protein, partial cds. /FEA=mRNA /GEN=KIAA0746 /PROD=KIAA0746 protein /DB_XREF=gi:3882212 /UG=Hs.49500 KIAA0746 protein	Mes
212464_s_at	fibronectin 1	X02761	2335	Consensus includes gb:X02761.1 /DEF=Human mRNA for fibronectin (FN precursor). /FEA=mRNA /PROD=fibronectin precursor /DB_XREF=gi:31396 /UG=Hs.287820 fibronectin 1	Mes
212488_at	collagen, type V, alpha 1	N30339	1289	Consensus includes gb:N30339 /FEA=EST /DB_XREF=gi:1148859 /DB_XREF=est:yw75f06.s1 /CLONE=IMAGE:258083 /UG=Hs.146428 collagen, type V, alpha 1	Mes
212489_at	collagen, type V, alpha 1	AI983428	1289	Consensus includes gb:AI983428 /FEA=EST /DB_XREF=gi:5810647 /DB_XREF=est:wt49a04.x1 /CLONE=IMAGE:2510766 /UG=Hs.146428 collagen, type V, alpha 1	Mes
212533_at	WEE1 homolog (S. pombe)	X62048	7465	Consensus includes gb:X62048.1 /DEF=H.sapiens Wee1 hu gene. /FEA=mRNA /GEN=Wee1 Hu /DB_XREF=gi:499071 /UG=Hs.75188 wee1+ (S. pombe) homolog /FL=gb:NM_003390.1 gb:U10564.1	Mes
212543_at	absent in melanoma 1	U83115	202	Consensus includes gb:U83115.1 /DEF=Human non-lens beta gamma-crystallin like protein (AIM1) mRNA, partial cds. /FEA=mRNA /GEN=AIM1 /PROD=non-lens beta gamma-crystallin like protein /DB_XREF=gi:2072424 /UG=Hs.161002 absent in melanoma 1	Mes
212942_s_at	KIAA1199	AB033025	57214	Consensus includes gb:AB033025.1 /DEF=Homo sapiens mRNA for KIAA1199 protein, partial cds. /FEA=mRNA /GEN=KIAA1199 /PROD=KIAA1199 protein /DB_XREF=gi:6330400 /UG=Hs.50081 KIAA1199 protein	Mes
212992_at	chromosome 14 open reading frame 78	AI935123	113146	Consensus includes gb:AI935123 /FEA=EST /DB_XREF=gi:5673993 /DB_XREF=est:wp13h09.x1 /CLONE=IMAGE:2464769 /UG=Hs.57548 ESTs	Mes
213142_x_at	hypothetical protein LOC54103	AV700415	54103	Consensus includes gb:AV700415 /FEA=EST /DB_XREF=gi:10302386 /DB_XREF=est:AV700415 /CLONE=GKCDGA04 /UG=Hs.12969 hypothetical protein	Mes
213503_x_at	annexin A2	BE908217	302	Consensus includes gb:BE908217 /FEA=EST /DB_XREF=gi:10402569 /DB_XREF=est:601500477F1 /CLONE=IMAGE:3902323 /UG=Hs.217493 annexin A2	Mes
213524_s_at	G0/G1switch 2	NM_015714	50486	Consensus includes gb:NM_015714.1 /DEF=Homo sapiens putative lymphocyte G0G1 switch gene (G0S2), mRNA. /FEA=CDS /GEN=G0S2 /PROD=putative lymphocyte G0G1 switch gene /DB_XREF=gi:7657103 /UG=Hs.95910 putative lymphocyte G0G1 switch gene /FL=gb:NM_015714.1	Mes
213716_s_at	secreted and transmembrane 1	BF939675	6398	Consensus includes gb:BF939675 /FEA=EST /DB_XREF=gi:12357086 /DB_XREF=est:nac79g07.x1 /CLONE=IMAGE:3440820 /UG=Hs.326612 Homo sapiens secreted and transmembrane 1 (SECTM1), mRNA	Mes
213975_s_at	lysozyme (renal amyloidosis) /// riboflavin kinase	AV711904	4069 /// 55312	Consensus includes gb:AV711904 /FEA=EST /DB_XREF=gi:10731210 /DB_XREF=est:AV711904 /CLONE=DCAAIE08 /UG=Hs.277431 Homo sapiens cDNA: FLJ23356 fis, clone HEP14919	Mes
213988_s_at	spermidine/spermine N1-acetyltransferase 1	BE971383	6303	Consensus includes gb:BE971383 /FEA=EST /DB_XREF=gi:10584719 /DB_XREF=est:601651561F1 /CLONE=IMAGE:3934935 /UG=Hs.28491 spermidinespermine N1-acetyltransferase	Mes
214020_x_at	Integrin, beta 5	BE138575	3693	Consensus includes gb:BE138575 /FEA=EST /DB_XREF=gi:8601075 /DB_XREF=est:xr77e12.x2 /CLONE=IMAGE:2766190 /UG=Hs.149846 integrin, beta 5	Mes
214164_x_at	carbonic anhydrase XII	BF752277	771	Consensus includes gb:BF752277 /FEA=EST /DB_XREF=gi:12078953 /DB_XREF=est:RC3-BN0428-201100-011-c11 /UG=Hs.5344 adaptor-related protein complex 1, gamma 1 subunit	Mes
214175_x_at	PDZ and LIM domain 4	AI254547	8572	Consensus includes gb:AI254547 /FEA=EST /DB_XREF=gi:3862072 /DB_XREF=est:qv48h06.x1 /CLONE=IMAGE:1984859 /UG=Hs.79691 LIM domain protein	Mes
214853_s_at	SHC (Src homology 2 domain containing) transforming protein 1	AI091079	6464	Consensus includes gb:AI091079 /FEA=EST /DB_XREF=gi:3430138 /DB_XREF=est:qa53e05.s1 /CLONE=IMAGE:1690496 /UG=Hs.81972 SHC (Src homology 2 domain-containing) transforming protein 1	Mes
215034_s_at	transmembrane 4 L six family member 1	AI189753	4071	Consensus includes gb:AI189753 /FEA=EST /DB_XREF=gi:3740962 /DB_XREF=est:qd33a01.x1 /CLONE=IMAGE:1725480 /UG=Hs.306643 Homo sapiens cDNA FLJ13302 fis, clone OVARC1001357	Mes
215049_x_at	CD163 molecule	Z22969	9332	Consensus includes gb:Z22969.1 /DEF=H.sapiens mRNA for M130 antigen cytoplasmic variant 1. /FEA=mRNA /PROD=M130 antigen cytoplasmic variant 1 /DB_XREF=gi:312143 /UG=Hs.74076 CD163 antigen	Mes
215076_s_at	collagen, type III, alpha 1 (Ehlers-Danlos syndrome type IV, autosomal dominant)	AU144167	1281	Consensus includes gb:AU144167 /FEA=EST /DB_XREF=gi:11005688 /DB_XREF=est:AU144167 /CLONE=HEMBA1001071 /UG=Hs.297909 Homo sapiens cDNA FLJ11428 fis, clone HEMBA1001071, highly similar to PROCOLLAGEN ALPHA 1(III) CHAIN PRECURSOR	Mes
215446_s_at	lysyl oxidase	L16895	4015	Consensus includes gb:L16895 /DEF=Human lysyl oxidase (LOX) gene, exon 7 /FEA=mRNA /DB_XREF=gi:292923 /UG=Hs.102267 lysyl oxidase	Mes
215867_x_at	carbonic anhydrase XII	AL050025	771	Consensus includes gb:AL050025.1 /DEF=Homo sapiens mRNA; cDNA DKFZp564D066 (from clone DKFZp564D066); partial cds. /FEA=mRNA /GEN=DKFZp564D066 /PROD=hypothetical protein /DB_XREF=gi:4884095 /UG=Hs.5344 adaptor-related protein complex 1, gamma 1 subunit	Mes
215870_s_at	phospholipase A2, group V	AL158172	5322	Consensus includes gb:AL158172 /DEF=Human DNA sequence from clone RP1-169O23 on chromosome 1 Contains ESTs, STSs and GSSs. Contains the PLA2G5 gene for two isoforms of phospholiapse A2 group V, a novel gene, the PLA2G2D gene for phospholipade 2 group IID	Mes
216236_s_at	solute carrier family 2 (facilitated glucose transporter), member 3	AL110298	6515	Consensus includes gb:AL110298.1 /DEF=Homo sapiens mRNA; cDNA DKFZp564K1672 (from clone DKFZp564K1672); partial cds. /FEA=mRNA /GEN=DKFZp564K1672 /PROD=hypothetical protein /DB_XREF=gi:5817258 /UG=Hs.7594 solute carrier family 2 (facilitated glucose tran	Mes
216442_x_at	fibronectin 1	AK026737	2335	Consensus includes gb:AK026737.1 /DEF=Homo sapiens cDNA: FLJ23084 fis, clone LNG06602, highly similar to HSFIB1 Human mRNA for fibronectin (FN precursor). /FEA=mRNA /DB_XREF=gi:10439658 /UG=Hs.287820 fibronectin 1	Mes
216598_s_at	chemokine (C-C motif) ligand 2	S69738	6347	Consensus includes gb:S69738.1 /DEF=MCP-1=monocyte chemotactic protein human, aortic endothelial cells, mRNA, 661 nt. /FEA=mRNA /GEN=MCP-1 /PROD=MCP-1 /DB_XREF=gi:545464 /UG=Hs.303649 small inducible cytokine A2 (monocyte chemotactic protein 1, homologou	Mes
217028_at	chemokine (C-X-C motif) receptor 4	AJ224869	7852	Consensus includes gb:AJ224869 /DEF=Homo sapiens CXCR4 gene encoding receptor CXCR4 /FEA=mRNA /DB_XREF=gi:3059119 /UG=Hs.89414 chemokine (C-X-C motif), receptor 4 (fusin)	Mes
217733_s_at	thymosin, beta 10	NM_021103	9168	gb:NM_021103.1 /DEF=Homo sapiens thymosin, beta 10 (TMSB10), mRNA. /FEA=mRNA /GEN=TMSB10 /PROD=thymosin, beta 10 /DB_XREF=gi:10863894 /UG=Hs.76293 thymosin, beta 10 /FL=gb:NM_021103.1 gb:M92381.1 gb:M20259.1	Mes
217995_at	sulfide quinone reductase-like (yeast)	NM_021199	58472	gb:NM_021199.1 /DEF=Homo sapiens CGI-44 protein; sulfide dehydrogenase like (yeast) (CGI-44), mRNA. /FEA=mRNA /GEN=CGI-44 /PROD=CGI-44 protein; sulfide dehydrogenase like(yeast) /DB_XREF=gi:10864010 /UG=Hs.8185 CGI-44 protein; sulfide dehydrogenase like	Mes
218002_s_at	chemokine (C-X-C motif) ligand 14	NM_004887	9547	gb:NM_004887.1 /DEF=Homo sapiens small inducible cytokine subfamily B (Cys-X-Cys), member 14 (BRAK) (SCYB14), mRNA. /FEA=mRNA /GEN=SCYB14 /PROD=small inducible cytokine subfamily B(Cys-X-Cys), member 14 (BRAK) /DB_XREF=gi:4757869 /UG=Hs.24395 small induc	Mes
218084_x_at	FXYD domain containing ion transport regulator 5	NM_014164	53827	gb:NM_014164.2 /DEF=Homo sapiens FXYD domain-containing ion transport regulator 5 (FXYD5), mRNA. /FEA=mRNA /GEN=FXYD5 /PROD=related to ion channel /DB_XREF=gi:11612664 /UG=Hs.294135 FXYD domain-containing ion transport regulator 5 /FL=gb:NM_014164.2 gb:A	Mes
218113_at	transmembrane protein 2	NM_013390	23670	gb:NM_013390.1 /DEF=Homo sapiens transmembrane protein 2 (TMEM2), mRNA. /FEA=mRNA /GEN=TMEM2 /PROD=transmembrane protein 2 /DB_XREF=gi:7019554 /UG=Hs.160417 transmembrane protein 2 /FL=gb:AF137030.1 gb:NM_013390.1	Mes
218404_at	sorting nexin 10	NM_013322	29887	gb:NM_013322.1 /DEF=Homo sapiens sorting nexin 10 (SNX10), mRNA. /FEA=mRNA /GEN=SNX10 /PROD=sorting nexin 10 /DB_XREF=gi:7019536 /UG=Hs.106260 sorting nexin 10 /FL=gb:AF121860.1 gb:NM_013322.1	Mes
218424_s_at	STEAP family member 3	NM_018234	55240	gb:NM_018234.1 /DEF=Homo sapiens hypothetical protein FLJ10829 (FLJ10829), mRNA. /FEA=mRNA /GEN=FLJ10829 /PROD=hypothetical protein FLJ10829 /DB_XREF=gi:8922696 /UG=Hs.57655 hypothetical protein FLJ10829 /FL=gb:NM_018234.1	Mes
218454_at	hypothetical protein FLJ22662	NM_024829	79887	gb:NM_024829.1 /DEF=Homo sapiens hypothetical protein FLJ22662 (FLJ22662), mRNA. /FEA=mRNA /GEN=FLJ22662 /PROD=hypothetical protein FLJ22662 /DB_XREF=gi:13376231 /UG=Hs.178470 hypothetical protein FLJ22662 /FL=gb:NM_024829.1	Mes
218507_at	hypoxia-inducible protein 2	NM_013332	29923	gb:NM_013332.1 /DEF=Homo sapiens hypoxia-inducible protein 2 (HIG2), mRNA. /FEA=mRNA /GEN=HIG2 /PROD=hypoxia-inducible protein 2 /DB_XREF=gi:7019408 /UG=Hs.61762 hypoxia-inducible protein 2 /FL=gb:BC001863.1 gb:AF144755.1 gb:NM_013332.1	Mes
218627_at	damage-regulated autophagy modulator	NM_018370	55332	gb:NM_018370.1 /DEF=Homo sapiens hypothetical protein FLJ11259 (FLJ11259), mRNA. /FEA=mRNA /GEN=FLJ11259 /PROD=hypothetical protein FLJ11259 /DB_XREF=gi:8922957 /UG=Hs.184465 hypothetical protein FLJ11259 /FL=gb:NM_018370.1	Mes
218802_at	coiled-coil domain containing 109B	NM_017918	55013	gb:NM_017918.1 /DEF=Homo sapiens hypothetical protein FLJ20647 (FLJ20647), mRNA. /FEA=mRNA /GEN=FLJ20647 /PROD=hypothetical protein FLJ20647 /DB_XREF=gi:8923601 /UG=Hs.234149 hypothetical protein FLJ20647 /FL=gb:BC002633.1 gb:NM_017918.1	Mes
218847_at	insulin-like growth factor 2 mRNA binding protein 2	NM_006548	10644	gb:NM_006548.1 /DEF=Homo sapiens IGF-II mRNA-binding protein 2 (IMP-2), mRNA. /FEA=mRNA /GEN=IMP-2 /PROD=IGF-II mRNA-binding protein 2 /DB_XREF=gi:5729883 /UG=Hs.30299 IGF-II mRNA-binding protein 2 /FL=gb:AF057352.1 gb:NM_006548.1	Mes
218876_at	brain specific protein /// brain specific protein	NM_016140	51673	gb:NM_016140.1 /DEF=Homo sapiens brain specific protein (LOC51673), mRNA. /FEA=mRNA /GEN=LOC51673 /PROD=brain specific protein /DB_XREF=gi:7706392 /UG=Hs.279772 brain specific protein /FL=gb:BC000691.1 gb:AF132972.1 gb:AF078846.1 gb:NM_015964.1 gb:NM_0161	Mes
218918_at	mannosidase, alpha, class 1C, member 1	NM_020379	57134	gb:NM_020379.1 /DEF=Homo sapiens 1,2-alpha-mannosidase IC (HMIC), mRNA. /FEA=mRNA /GEN=HMIC /PROD=1,2-alpha-mannosidase IC /DB_XREF=gi:9966902 /UG=Hs.8910 1,2-alpha-mannosidase IC /FL=gb:AF261655.1 gb:NM_020379.1	Mes
219332_at	MICAL-like 2	NM_024723	79778	gb:NM_024723.1 /DEF=Homo sapiens hypothetical protein FLJ23471 (FLJ23471), mRNA. /FEA=mRNA /GEN=FLJ23471 /PROD=hypothetical protein FLJ23471 /DB_XREF=gi:13376030 /UG=Hs.110964 hypothetical protein FLJ23471 /FL=gb:NM_024723.1	Mes
220088_at	complement component 5a receptor 1	NM_001736	728	gb:NM_001736.1 /DEF=Homo sapiens complement component 5 receptor 1 (C5a ligand) (C5R1), mRNA. /FEA=mRNA /GEN=C5R1 /PROD=complement component 5 receptor 1 (C5a ligand) /DB_XREF=gi:4502508 /UG=Hs.2161 complement component 5 receptor 1 (C5a ligand) /FL=gb:M	Mes
221009_s_at	angiopoietin-like 4	NM_016109	51129	gb:NM_016109.1 /DEF=Homo sapiens PPAR(gamma) angiopoietin related protein (PGAR), mRNA. /FEA=mRNA /GEN=PGAR /PROD=PPAR(gamma) angiopoietin related protein /DB_XREF=gi:7705828 /UG=Hs.9613 PPAR(gamma) angiopoietin related protein /FL=gb:AF153606.1 gb:NM_016	Mes
221024_s_at	solute carrier family 2 (facilitated glucose transporter), member 10 /// solute carrier family 2 (facilitated glucose transporter), member 10	NM_030777	81031	gb:NM_030777.1 /DEF=Homo sapiens solute carrier family 2 (facilitated glucose transporter), member 10 (SLC2A10), mRNA. /FEA=mRNA /GEN=SLC2A10 /PROD=solute carrier family 2 (facilitated glucosetransporter), member 10 /DB_XREF=gi:13540546 /FL=gb:NM_030777.	Mes
221577_x_at	growth differentiation factor 15	AF003934	9518	gb:AF003934.1 /DEF=Homo sapiens prostate differentiation factor mRNA, complete cds. /FEA=mRNA /PROD=prostate differentiation factor /DB_XREF=gi:2290971 /UG=Hs.296638 prostate differentiation factor /FL=gb:BC000529.1 gb:AB000584.1 gb:U88323.1 gb:AF003934.1	Mes
221729_at	collagen, type V, alpha 2	AL575735	1290	Consensus includes gb:AL575735 /FEA=EST /DB_XREF=gi:12937190 /DB_XREF=est:AL575735 /CLONE=CS0DI070YK23 (3 prime) /UG=Hs.82985 collagen, type V, alpha 2 /FL=gb:NM_000393.1	Mes
221900_at	collagen, type VIII, alpha 2	AI806793	1296	Consensus includes gb:AI806793 /FEA=EST /DB_XREF=gi:5393359 /DB_XREF=est:wf15d05.x1 /CLONE=IMAGE:2350665 /UG=Hs.249239 collagen, type VIII, alpha 2	Mes
222088_s_at	solute carrier family 2 (facilitated glucose transporter), member 3	AA778684	6515	Consensus includes gb:AA778684 /FEA=EST /DB_XREF=gi:2838015 /DB_XREF=est:af87g07.s1 /CLONE=1049052 /UG=Hs.7594 solute carrier family 2 (facilitated glucose transporter), member 3	Mes
222162_s_at	ADAM metallopeptidase with thrombospondin type 1 motif, 1	AK023795	9510	Consensus includes gb:AK023795.1 /DEF=Homo sapiens cDNA FLJ13733 fis, clone PLACE3000147, highly similar to Homo sapiens metalloproteinase with thrombospondin type 1 motifs ADAMTS1 (ADAMTS1) mRNA. /FEA=mRNA /DB_XREF=gi:10435838 /UG=Hs.8230 a disintegrin-	Mes
36711_at	v-maf musculoaponeurotic fibrosarcoma oncogene homolog F (avian)	AL021977	23764	Cluster Incl. AL021977:bK447C4.1 (novel MAFF (v-maf musculoaponeurotic fibrosarcoma (avian) oncogene family, protein F) LIKE protein) /cds=(0,494) /gb=AL021977 /gi=4914526 /ug=Hs.51305 /len=2128	Mes

## Sheet: genes_ps_U133a_U133Plus2
Probe Set ID	Gene Title	Gene Symbol	Chromosomal Location	Entrez Gene
204880_at	O-6-methylguanine-DNA methyltransferase	MGMT	10q26	4255
210512_s_at	vascular endothelial growth factor A	VEGFA	6p12	7422
210513_s_at	vascular endothelial growth factor A	VEGFA	6p12	7422
211527_x_at	vascular endothelial growth factor A	VEGFA	6p12	7422
212171_x_at	vascular endothelial growth factor A	VEGFA	6p12	7422
201983_s_at	epidermal growth factor receptor (erythroblastic leukemia viral (v-erb-b) oncogene homolog, avian)	EGFR	7p12	1956
201984_s_at	epidermal growth factor receptor (erythroblastic leukemia viral (v-erb-b) oncogene homolog, avian)	EGFR	7p12	1956
210984_x_at	epidermal growth factor receptor (erythroblastic leukemia viral (v-erb-b) oncogene homolog, avian)	EGFR	7p12	1956
211550_at	epidermal growth factor receptor (erythroblastic leukemia viral (v-erb-b) oncogene homolog, avian)	EGFR	7p12	1956
211551_at	epidermal growth factor receptor (erythroblastic leukemia viral (v-erb-b) oncogene homolog, avian)	EGFR	7p12	1956
211607_x_at	epidermal growth factor receptor (erythroblastic leukemia viral (v-erb-b) oncogene homolog, avian) /// epidermal growth factor receptor (erythroblastic leukemia viral (v-erb-b) oncogene homolog, avian)	EGFR	7p12	1956
224999_at	epidermal growth factor receptor (erythroblastic leukemia viral (v-erb-b) oncogene homolog, avian) /// epidermal growth factor receptor (erythroblastic leukemia viral (v-erb-b) oncogene homolog, avian)	EGFR	7p12	1956

## Sheet: genes_ps_U95Av2
Probe Set ID	Gene Title	Gene Symbol	Chromosomal Location	Entrez Gene
2051_at	O-6-methylguanine-DNA methyltransferase	MGMT	10q26	4255
2052_g_at	O-6-methylguanine-DNA methyltransferase	MGMT	10q26	4255
1953_at	vascular endothelial growth factor A	VEGFA	6p12	7422
36101_s_at	vascular endothelial growth factor A	VEGFA	6p12	7422
1537_at	epidermal growth factor receptor (erythroblastic leukemia viral (v-erb-b) oncogene homolog, avian)	EGFR	7p12	1956
37327_at	epidermal growth factor receptor (erythroblastic leukemia viral (v-erb-b) oncogene homolog, avian)	EGFR	7p12	1956
44154_at	Epidermal growth factor receptor (erythroblastic leukemia viral (v-erb-b) oncogene homolog, avian)	EGFR	7p12	1956
45474_at	Epidermal growth factor receptor (erythroblastic leukemia viral (v-erb-b) oncogene homolog, avian)	EGFR	7p12	1956
55275_at	Epidermal growth factor receptor (erythroblastic leukemia viral (v-erb-b) oncogene homolog, avian)	EGFR	7p12	1956
58050_at	Epidermal growth factor receptor (erythroblastic leukemia viral (v-erb-b) oncogene homolog, avian)	EGFR	7p12	1956
65700_at	Epidermal growth factor receptor (erythroblastic leukemia viral (v-erb-b) oncogene homolog, avian)	EGFR	7p12	1956
66515_at	Epidermal growth factor receptor (erythroblastic leukemia viral (v-erb-b) oncogene homolog, avian)	EGFR	7p12	1956
67897_at	Epidermal growth factor receptor (erythroblastic leukemia viral (v-erb-b) oncogene homolog, avian)	EGFR	7p12	1956
81071_at	Epidermal growth factor receptor (erythroblastic leukemia viral (v-erb-b) oncogene homolog, avian)	EGFR	7p12	1956
